# Supplementary material for: The pioneer and differentiation factor FOXA2 is a key driver of yolk‐sac tumour formation and a new biomarker for paediatric and adult yolk‐sac tumours
Source: J Cell Mol Med. 2021 Jan 14;25(3):1394–405. doi: 10.1111/jcmm.16222 (PMC7875904; doi:10.1111/jcmm.16222)
Supplement: Supplementary file 4 — Table S1 [file JCMM-25-1394-s004.xlsx]

## Sheet: Tabelle1
Cell line	Species	Entity	Medium	Supplements	Kindly provided by
1411H	Human	EC / YST	DMEM (1x) + GlutaMAX-I	10 % FBS, 1 % P/S (10,000 U), 1 % L-Glutamin (200 mM)	Dr. Matthew Murray (University of Cambridge, Cambridge, United Kingdom)
2102EP	Human	EC	DMEM (1x) + GlutaMAX-I	10 % FBS, 1 % P/S (10,000 U), 1 % L-Glutamin (200 mM)	Dr. Christoph Oing (Department of Oncology, Hematology and Bone Marrow Transplantation with Division of Pneumology, University Medical Center Hamburg-Eppendorf, Hamburg)
GCT72	Human	YST	RPMI Medium 1640 (1x)	10 % FBS, 1 % P/S (10,000 U), 1 % L-Glutamin (200 mM)	Dr. Thomas Müller (University Clinic for Internal Medicine IV, Hematology/Oncology, Medical Faculty of Martin Luther University Halle-Wittenberg, Halle (Saale), Germany)
NCCIT	Human	EC	RPMI Medium 1640 (1x)	10 % FBS, 1 % P/S (10,000 U), 1 % L-Glutamin (200 mM)	Dr. Christoph Oing (Department of Oncology, Hematology and Bone Marrow Transplantation with Division of Pneumology, University Medical Center Hamburg-Eppendorf, Hamburg)
NT2/D1	Human	EC	DMEM (1x) + GlutaMAX-I	10 % FBS, 1 % P/S (10,000 U), 1 % L-Glutamin (200 mM)	Dr. Christoph Oing (Department of Oncology, Hematology and Bone Marrow Transplantation with Division of Pneumology, University Medical Center Hamburg-Eppendorf, Hamburg)
TCam-2	Human	Seminoma	RPMI Medium 1640 (1x)	10 % FBS, 1 % P/S (10,000 U), 1 % L-Glutamin (200 mM)	Dr. Janet Shipley (Institute of Cancer Research, Sutton, England)
