# Supplementary material for: The pioneer and differentiation factor FOXA2 is a key driver of yolk‐sac tumour formation and a new biomarker for paediatric and adult yolk‐sac tumours
Source: J Cell Mol Med. 2021 Jan 14;25(3):1394–405. doi: 10.1111/jcmm.16222 (PMC7875904; doi:10.1111/jcmm.16222)
Supplement: Supplementary file 5 — Table S2 [file JCMM-25-1394-s005.xlsx]

## Sheet: Tabelle1
Gene	Forward primer	Reverse primer	Tan	Cycles
ACTB	AAAGACCTGTACGCCAACAC	GTCATACTCCTGCTTGCTGAT	60°C	40
AFP	GTGGTCAGTTTGCAGCATTC	GCAGAGGAGATGTGCTGGAT	60°C	40
ALB	TCAGCCATTTCACCATAGGTT	TGCTGATGAGTCAGCTGAAA	60°C	40
APOA1	CCCAGTTGTCAAGGAGCTTT	TGGATGTGCTCAAAGACAGC	60°C	40
DUSP4	GGCGGCTATGAGAGGTTTTCC	TGGTCGTGTAGTGGGGTCC	60°C	40
FGB	AGTGATTCAGAACCGTCAAGAC	CATCCTGGTAAGCTGGCTAATTT	60°C	40
FOXA2	TACGTGTTCATGCCGTTCAT	CGACTGGAGCAGCTACTATGC	60°C	40
GATA6	CTGCGGGCTCTACAGCAAG	GTTGGCACAGGACAATCCAAG	67°C	40
GPC3	ATTGGCAAGTTATGTGCCCAT	TTCGGCTGGATAAGGTTTCTTC	65°C	40
NANOG	ATGGAGGAGGGAAGAGGAGA	GATTTGTGGGCCTGAAGAAA	60°C	40
OCT3/4	GGGAGATTGATAACTGGTGTGTT	GTGTATATCCCAGGGTGATCCTC	60°C	40
SOX17	GGCGCAGCAGAATCCAGA	CCACGACTTGCCCAGCAT	60°C	40
Table S1: Oligonucleotides used in this study
