# Supplementary material for: The pioneer and differentiation factor FOXA2 is a key driver of yolk‐sac tumour formation and a new biomarker for paediatric and adult yolk‐sac tumours
Source: J Cell Mol Med. 2021 Jan 14;25(3):1394–405. doi: 10.1111/jcmm.16222 (PMC7875904; doi:10.1111/jcmm.16222)
Supplement: Supplementary file 6 — Table S3 [file JCMM-25-1394-s006.xlsx]

## Sheet: Tabelle1
Antibodies	Company	Clone	Order No.	Dilution	Application
primary antibodies
AFP (ready-to-use)	DAKO		IR500	0.3 ml	IHC
FOXA2	Invitrogen	MA5-15542		1:300	IHC
GATA3	Cell Marque	L50-823		1:100	IHC
OCT3/4 (ready-to-use)	DAKO	N1NK		0.3 ml	IHC
SALL4	Medac		6000	1:100	IHC
SOX17	LSBio		LS-B10016	1:250	IHC
secondary antibodies
Polyclonal Rabbit Anti-Mouse HRP	DAKO		P026002-2	1:1000	IHC
Polyclonal Goat Anti-Rabbit HRP	DAKO		P044801-2	1:2000	IHC
Table S2: Antibodies used in this study
