# Supplementary material for: The pioneer and differentiation factor FOXA2 is a key driver of yolk‐sac tumour formation and a new biomarker for paediatric and adult yolk‐sac tumours
Source: J Cell Mol Med. 2021 Jan 14;25(3):1394–405. doi: 10.1111/jcmm.16222 (PMC7875904; doi:10.1111/jcmm.16222)
Supplement: Supplementary file 7 — Data S1 [file JCMM-25-1394-s007.xlsx]

## Sheet: A - Correlation of samples
sample	GSM267508_YST	GSM267509_YST	GSM267510_YST	GSM267511_YST	GSM267512_YST	GSM267513_YST	GSM267514_YST	GSM267515_YST	GSM267516_YST	GSM267517_YST	GSM267518_YST	GSM267519_YST	GSM267520_YST	GSM267521_YST	GSM267522_YST	GSM267523_YST	GSM267524_YST	GSM267525_YST	YST_U133A_615A	YST_U133A_616A	YST_U133A_621A	YST_186A	YST_186B	YST_221A	YST_288A	YST_289A	YST_401A	YST_521A	YST_562A	YST_573A	GSM201139_YST	EC_U133A_499A	EC_U133A_607A	EC_U133A_632A	EC_234A	EC_256A	EC_371A	EC_399A	EC_414A	EC_472A	EC_493A	EC_497A	EC_581A	EC_582A	EC_584A	EC_595A	EC_602A	EC_603A	GSM210373_EC
GSM267508_YST	1	0.955123	0.95987	0.929902	0.947545	0.954746	0.92879	0.959099	0.946397	0.946779	0.951862	0.934122	0.952061	0.966753	0.959134	0.937875	0.935536	0.898985	0.903655	0.915463	0.919874	0.901059	0.873639	0.911443	0.938464	0.911098	0.870924	0.917872	0.916063	0.949272	0.88288	0.845479	0.867454	0.848277	0.818263	0.864658	0.804277	0.864073	0.882207	0.855655	0.849613	0.869783	0.837908	0.86467	0.852557	0.818955	0.821587	0.829984	0.831862
GSM267509_YST	0.955123	1	0.956244	0.948457	0.967624	0.954808	0.953014	0.966728	0.962375	0.964806	0.979915	0.950894	0.96834	0.965017	0.967332	0.963088	0.949809	0.910276	0.920696	0.947375	0.948003	0.919773	0.894672	0.90266	0.93223	0.936071	0.897816	0.921221	0.931784	0.938868	0.895467	0.868925	0.88743	0.865682	0.841441	0.875643	0.827494	0.878301	0.908808	0.887256	0.87181	0.895912	0.861588	0.882885	0.87297	0.849346	0.843004	0.848114	0.836248
GSM267510_YST	0.95987	0.956244	1	0.95823	0.971846	0.971254	0.96291	0.952694	0.947289	0.957802	0.951069	0.952637	0.961917	0.949177	0.964923	0.958123	0.966745	0.910845	0.938904	0.934308	0.933924	0.932491	0.892543	0.947357	0.962745	0.942699	0.886588	0.921453	0.949277	0.9612	0.929078	0.865366	0.90809	0.896658	0.847602	0.895122	0.834029	0.891861	0.895189	0.871272	0.874697	0.88736	0.844006	0.887807	0.888558	0.81938	0.842829	0.854515	0.875705
GSM267511_YST	0.929902	0.948457	0.95823	1	0.960162	0.953887	0.950372	0.924813	0.939127	0.952969	0.944923	0.933351	0.939423	0.93049	0.954656	0.953707	0.95519	0.881806	0.947939	0.945429	0.929048	0.922469	0.914039	0.908971	0.950892	0.953163	0.89355	0.90365	0.953963	0.944152	0.909319	0.858103	0.894014	0.881459	0.843414	0.878397	0.84193	0.886092	0.901789	0.86848	0.878141	0.883695	0.839313	0.868721	0.890913	0.831696	0.842275	0.837285	0.847185
GSM267512_YST	0.947545	0.967624	0.971846	0.960162	1	0.972477	0.958256	0.950785	0.958483	0.959094	0.957684	0.960858	0.968916	0.943432	0.975954	0.964886	0.965183	0.909856	0.936018	0.943005	0.941656	0.921722	0.91675	0.922655	0.941533	0.939658	0.888293	0.9247	0.951643	0.945896	0.910446	0.871196	0.903534	0.885878	0.854924	0.889976	0.841984	0.902614	0.911784	0.889601	0.889474	0.897953	0.849954	0.89046	0.900252	0.845643	0.847811	0.852424	0.855927
GSM267513_YST	0.954746	0.954808	0.971254	0.953887	0.972477	1	0.96158	0.947532	0.952994	0.958919	0.946637	0.96727	0.967629	0.941188	0.962963	0.958285	0.964607	0.90923	0.938591	0.938001	0.933667	0.929292	0.899602	0.943601	0.953858	0.943042	0.89416	0.917987	0.947972	0.958224	0.91964	0.849837	0.89379	0.884988	0.825719	0.895528	0.810276	0.89614	0.896153	0.870274	0.878978	0.879695	0.829932	0.879454	0.889795	0.816673	0.819154	0.835304	0.87322
GSM267514_YST	0.92879	0.953014	0.96291	0.950372	0.958256	0.96158	1	0.943345	0.948715	0.955314	0.951863	0.957884	0.957075	0.931525	0.95362	0.95836	0.955697	0.910561	0.942184	0.94174	0.930394	0.945953	0.899211	0.944111	0.948774	0.9479	0.900166	0.911586	0.946708	0.949654	0.937045	0.864478	0.910403	0.903769	0.84837	0.90364	0.832962	0.894724	0.903023	0.879974	0.880581	0.889485	0.846198	0.89415	0.890031	0.820268	0.845946	0.861372	0.880388
GSM267515_YST	0.959099	0.966728	0.952694	0.924813	0.950785	0.947532	0.943345	1	0.956721	0.951237	0.96659	0.946164	0.960202	0.964863	0.953827	0.953341	0.943315	0.933756	0.908428	0.929738	0.942956	0.914149	0.862711	0.909794	0.937289	0.925663	0.889563	0.920023	0.920974	0.935085	0.894575	0.863883	0.882836	0.862115	0.826288	0.88295	0.807906	0.875018	0.898545	0.874055	0.856747	0.882229	0.848768	0.882814	0.860656	0.840709	0.831209	0.847772	0.844561
GSM267516_YST	0.946397	0.962375	0.947289	0.939127	0.958483	0.952994	0.948715	0.956721	1	0.950594	0.964214	0.951279	0.962645	0.95564	0.956887	0.952466	0.944455	0.933778	0.924704	0.949206	0.950794	0.917724	0.894598	0.906319	0.938929	0.924957	0.895571	0.956267	0.937638	0.939982	0.897544	0.911172	0.907051	0.87375	0.881518	0.886106	0.862545	0.904378	0.92142	0.896451	0.907493	0.922252	0.892135	0.917803	0.905844	0.889594	0.878078	0.886528	0.843469
GSM267517_YST	0.946779	0.964806	0.957802	0.952969	0.959094	0.958919	0.955314	0.951237	0.950594	1	0.954478	0.954597	0.95994	0.948849	0.968843	0.95967	0.949537	0.899539	0.937445	0.941678	0.930189	0.92908	0.906754	0.916869	0.942374	0.944017	0.894722	0.910519	0.941045	0.941377	0.912108	0.855532	0.893468	0.879312	0.836844	0.883493	0.823326	0.883563	0.899393	0.868873	0.869118	0.884844	0.845871	0.879191	0.878958	0.825275	0.839084	0.846138	0.85358
GSM267518_YST	0.951862	0.979915	0.951069	0.944923	0.957684	0.946637	0.951863	0.96659	0.964214	0.954478	1	0.946648	0.957931	0.965413	0.958916	0.966104	0.944298	0.90716	0.921883	0.944298	0.942649	0.924428	0.893291	0.903404	0.93387	0.939637	0.906371	0.916535	0.932624	0.938152	0.896697	0.866494	0.886018	0.863886	0.839352	0.872623	0.827656	0.876337	0.905337	0.878176	0.867939	0.888995	0.857794	0.878928	0.868299	0.845946	0.845254	0.847599	0.835579
GSM267519_YST	0.934122	0.950894	0.952637	0.933351	0.960858	0.96727	0.957884	0.946164	0.951279	0.954597	0.946648	1	0.965419	0.929888	0.955645	0.952271	0.948689	0.927498	0.933381	0.948577	0.941434	0.935644	0.898901	0.932834	0.946153	0.937408	0.895522	0.914883	0.940323	0.943539	0.924389	0.866078	0.898926	0.889462	0.837185	0.900551	0.813621	0.898691	0.903424	0.88372	0.87949	0.885409	0.839941	0.896955	0.887268	0.82902	0.828242	0.849178	0.876383
GSM267520_YST	0.952061	0.96834	0.961917	0.939423	0.968916	0.967629	0.957075	0.960202	0.962645	0.95994	0.957931	0.965419	1	0.951986	0.961189	0.964774	0.959899	0.92335	0.922727	0.941836	0.939193	0.930641	0.886161	0.935056	0.947198	0.937872	0.886874	0.928313	0.93576	0.952702	0.917341	0.866477	0.897677	0.879983	0.842935	0.894366	0.820293	0.890981	0.905306	0.882874	0.8747	0.892755	0.854137	0.893912	0.878748	0.832735	0.836736	0.855426	0.860718
GSM267521_YST	0.966753	0.965017	0.949177	0.93049	0.943432	0.941188	0.931525	0.964863	0.95564	0.948849	0.965413	0.929888	0.951986	1	0.958639	0.950349	0.938353	0.918401	0.910931	0.931487	0.940742	0.904899	0.87538	0.901054	0.93579	0.925165	0.876508	0.921516	0.921676	0.942416	0.888514	0.85859	0.877837	0.853765	0.82737	0.864445	0.824693	0.86366	0.899241	0.865532	0.85802	0.880613	0.847387	0.86801	0.853574	0.839381	0.842375	0.837636	0.828224
GSM267522_YST	0.959134	0.967332	0.964923	0.954656	0.975954	0.962963	0.95362	0.953827	0.956887	0.968843	0.958916	0.955645	0.961189	0.958639	1	0.959889	0.953996	0.912883	0.936641	0.940395	0.939247	0.915355	0.920407	0.917364	0.939897	0.931375	0.893561	0.916267	0.945976	0.946448	0.904329	0.869218	0.902315	0.887251	0.847111	0.886719	0.840288	0.894058	0.912812	0.888164	0.88178	0.892594	0.847944	0.884911	0.892912	0.844778	0.849532	0.844966	0.852712
GSM267523_YST	0.937875	0.963088	0.958123	0.953707	0.964886	0.958285	0.95836	0.953341	0.952466	0.95967	0.966104	0.952271	0.964774	0.950349	0.959889	1	0.957671	0.908631	0.952865	0.949371	0.950364	0.943271	0.908997	0.932474	0.951524	0.964233	0.904921	0.911403	0.953995	0.947618	0.928596	0.876319	0.91636	0.902865	0.85176	0.906218	0.835189	0.908491	0.91886	0.890571	0.888468	0.902013	0.855891	0.902745	0.899419	0.843396	0.84745	0.859392	0.881698
GSM267524_YST	0.935536	0.949809	0.966745	0.95519	0.965183	0.964607	0.955697	0.943315	0.944455	0.949537	0.944298	0.948689	0.959899	0.938353	0.953996	0.957671	1	0.918253	0.937187	0.935702	0.937467	0.924631	0.89844	0.933834	0.952643	0.947717	0.881448	0.914922	0.945893	0.952379	0.92311	0.855858	0.897526	0.885952	0.838321	0.884173	0.831069	0.885678	0.892297	0.864381	0.866961	0.876295	0.833843	0.87487	0.881346	0.823499	0.834349	0.838747	0.862465
GSM267525_YST	0.898985	0.910276	0.910845	0.881806	0.909856	0.90923	0.910561	0.933756	0.933778	0.899539	0.90716	0.927498	0.92335	0.918401	0.912883	0.908631	0.918253	1	0.89213	0.921271	0.939391	0.896018	0.856969	0.892002	0.913652	0.902862	0.858201	0.91989	0.895362	0.901172	0.881075	0.890961	0.884961	0.852396	0.850448	0.861059	0.843111	0.868717	0.891703	0.866333	0.871542	0.886828	0.857433	0.895822	0.868907	0.862176	0.860544	0.861131	0.822269
YST_U133A_615A	0.903655	0.920696	0.938904	0.947939	0.936018	0.938591	0.942184	0.908428	0.924704	0.937445	0.921883	0.933381	0.922727	0.910931	0.936641	0.952865	0.937187	0.89213	1	0.947937	0.935967	0.940805	0.9223	0.928577	0.951102	0.95854	0.904836	0.89115	0.963263	0.938305	0.945285	0.884445	0.931999	0.926752	0.858738	0.906853	0.844064	0.9145	0.913709	0.873215	0.896077	0.898408	0.847244	0.90503	0.913191	0.825473	0.853876	0.859574	0.901269
YST_U133A_616A	0.915463	0.947375	0.934308	0.945429	0.943005	0.938001	0.94174	0.929738	0.949206	0.941678	0.944298	0.948577	0.941836	0.931487	0.940395	0.949371	0.935702	0.921271	0.947937	1	0.951671	0.936051	0.899557	0.907483	0.944941	0.955169	0.911611	0.912598	0.955076	0.940767	0.913937	0.894179	0.907513	0.888782	0.864393	0.894878	0.846092	0.903898	0.931267	0.90226	0.89821	0.907355	0.866467	0.901652	0.894681	0.867127	0.860881	0.869135	0.859207
YST_U133A_621A	0.919874	0.948003	0.933924	0.929048	0.941656	0.933667	0.930394	0.942956	0.950794	0.930189	0.942649	0.941434	0.939193	0.940742	0.939247	0.950364	0.937467	0.939391	0.935967	0.951671	1	0.913288	0.88758	0.909359	0.942338	0.938161	0.89077	0.920666	0.932608	0.926141	0.906471	0.90025	0.910785	0.890785	0.855811	0.899247	0.844269	0.907146	0.925658	0.891915	0.895399	0.906676	0.872206	0.910887	0.898827	0.886031	0.85241	0.858385	0.856464
YST_186A	0.901059	0.919773	0.932491	0.922469	0.921722	0.929292	0.945953	0.914149	0.917724	0.92908	0.924428	0.935644	0.930641	0.904899	0.915355	0.943271	0.924631	0.896018	0.940805	0.936051	0.913288	1	0.898456	0.933517	0.944539	0.948143	0.933429	0.885393	0.934958	0.937052	0.93406	0.851142	0.893177	0.894525	0.823999	0.88787	0.796019	0.883319	0.881954	0.858514	0.857168	0.871195	0.830444	0.887458	0.870229	0.797123	0.816204	0.84377	0.881227
YST_186B	0.873639	0.894672	0.892543	0.914039	0.91675	0.899602	0.899211	0.862711	0.894598	0.906754	0.893291	0.898901	0.886161	0.87538	0.920407	0.908997	0.89844	0.856969	0.9223	0.899557	0.88758	0.898456	1	0.859023	0.881367	0.896116	0.844959	0.85102	0.912702	0.880517	0.868668	0.846157	0.878668	0.867573	0.83181	0.840879	0.83752	0.869969	0.886285	0.857908	0.855025	0.858535	0.809244	0.852084	0.878728	0.808816	0.840818	0.808582	0.808614
YST_221A	0.911443	0.90266	0.947357	0.908971	0.922655	0.943601	0.944111	0.909794	0.906319	0.916869	0.903404	0.932834	0.935056	0.901054	0.917364	0.932474	0.933834	0.892002	0.928577	0.907483	0.909359	0.933517	0.859023	1	0.950418	0.928568	0.878425	0.896251	0.922892	0.95002	0.945545	0.838451	0.906651	0.912146	0.817414	0.912308	0.792984	0.89844	0.874591	0.852803	0.866696	0.863441	0.813325	0.88941	0.881292	0.787584	0.803205	0.83881	0.911164
YST_288A	0.938464	0.93223	0.962745	0.950892	0.941533	0.953858	0.948774	0.937289	0.938929	0.942374	0.93387	0.946153	0.947198	0.93579	0.939897	0.951524	0.952643	0.913652	0.951102	0.944941	0.942338	0.944539	0.881367	0.950418	1	0.959837	0.900897	0.916074	0.946281	0.96384	0.945502	0.863665	0.906334	0.900352	0.841255	0.910958	0.825276	0.902043	0.89831	0.868658	0.876509	0.883544	0.842411	0.893835	0.887049	0.825615	0.830506	0.851238	0.895749
YST_289A	0.911098	0.936071	0.942699	0.953163	0.939658	0.943042	0.9479	0.925663	0.924957	0.944017	0.939637	0.937408	0.937872	0.925165	0.931375	0.964233	0.947717	0.902862	0.95854	0.955169	0.938161	0.948143	0.896116	0.928568	0.959837	1	0.905581	0.899871	0.95789	0.946487	0.937905	0.858618	0.907587	0.896843	0.844536	0.899737	0.834782	0.89936	0.910345	0.870333	0.891525	0.893146	0.846452	0.885083	0.893727	0.830266	0.843382	0.853434	0.879453
YST_401A	0.870924	0.897816	0.886588	0.89355	0.888293	0.89416	0.900166	0.889563	0.895571	0.894722	0.906371	0.895522	0.886874	0.876508	0.893561	0.904921	0.881448	0.858201	0.904836	0.911611	0.89077	0.933429	0.844959	0.878425	0.900897	0.905581	1	0.844838	0.899663	0.900243	0.867808	0.814417	0.842436	0.846553	0.764663	0.844801	0.740476	0.841748	0.857234	0.819972	0.827361	0.834169	0.794698	0.845088	0.83403	0.78192	0.762995	0.78609	0.823767
YST_521A	0.917872	0.921221	0.921453	0.90365	0.9247	0.917987	0.911586	0.920023	0.956267	0.910519	0.916535	0.914883	0.928313	0.921516	0.916267	0.911403	0.914922	0.91989	0.89115	0.912598	0.920666	0.885393	0.85102	0.896251	0.916074	0.899871	0.844838	1	0.906982	0.915409	0.874605	0.925795	0.898685	0.84383	0.913065	0.870203	0.889045	0.900046	0.897599	0.870285	0.926091	0.938264	0.924671	0.928006	0.914655	0.90859	0.899149	0.911302	0.822477
YST_562A	0.916063	0.931784	0.949277	0.953963	0.951643	0.947972	0.946708	0.920974	0.937638	0.941045	0.932624	0.940323	0.93576	0.921676	0.945976	0.953995	0.945893	0.895362	0.963263	0.955076	0.932608	0.934958	0.912702	0.922892	0.946281	0.95789	0.899663	0.906982	1	0.942803	0.929972	0.873654	0.919761	0.903241	0.864337	0.904514	0.853895	0.914179	0.92124	0.885334	0.902819	0.901844	0.853026	0.897561	0.908436	0.844704	0.858339	0.864573	0.879624
YST_573A	0.949272	0.938868	0.9612	0.944152	0.945896	0.958224	0.949654	0.935085	0.939982	0.941377	0.938152	0.943539	0.952702	0.942416	0.946448	0.947618	0.952379	0.901172	0.938305	0.940767	0.926141	0.937052	0.880517	0.95002	0.96384	0.946487	0.900243	0.915409	0.942803	1	0.930564	0.843005	0.89149	0.884983	0.821685	0.884778	0.803929	0.88073	0.876518	0.851921	0.859106	0.865144	0.825336	0.874201	0.867185	0.802825	0.81485	0.832801	0.877521
GSM201139_YST	0.88288	0.895467	0.929078	0.909319	0.910446	0.91964	0.937045	0.894575	0.897544	0.912108	0.896697	0.924389	0.917341	0.888514	0.904329	0.928596	0.92311	0.881075	0.945285	0.913937	0.906471	0.93406	0.868668	0.945545	0.945502	0.937905	0.867808	0.874605	0.929972	0.930564	1	0.843077	0.909294	0.91359	0.835486	0.908432	0.809489	0.896462	0.877721	0.854794	0.863108	0.869444	0.819537	0.894478	0.883795	0.784554	0.82004	0.8511	0.928331
EC_U133A_499A	0.845479	0.868925	0.865366	0.858103	0.871196	0.849837	0.864478	0.863883	0.911172	0.855532	0.866494	0.866078	0.866477	0.85859	0.869218	0.876319	0.855858	0.890961	0.884445	0.894179	0.90025	0.851142	0.846157	0.838451	0.863665	0.858618	0.814417	0.925795	0.873654	0.843005	0.843077	1	0.938526	0.879681	0.950191	0.883436	0.907289	0.916497	0.929707	0.908108	0.937655	0.963153	0.938037	0.955824	0.939436	0.921629	0.930288	0.946699	0.832968
EC_U133A_607A	0.867454	0.88743	0.90809	0.894014	0.903534	0.89379	0.910403	0.882836	0.907051	0.893468	0.886018	0.898926	0.897677	0.877837	0.902315	0.91636	0.897526	0.884961	0.931999	0.907513	0.910785	0.893177	0.878668	0.906651	0.906334	0.907587	0.842436	0.898685	0.919761	0.89149	0.909294	0.938526	1	0.969573	0.915401	0.955899	0.882671	0.959065	0.944119	0.928658	0.948046	0.95279	0.886693	0.954137	0.965418	0.877374	0.8973	0.925225	0.921068
EC_U133A_632A	0.848277	0.865682	0.896658	0.881459	0.885878	0.884988	0.903769	0.862115	0.87375	0.879312	0.863886	0.889462	0.879983	0.853765	0.887251	0.902865	0.885952	0.852396	0.926752	0.888782	0.890785	0.894525	0.867573	0.912146	0.900352	0.896843	0.846553	0.84383	0.903241	0.884983	0.91359	0.879681	0.969573	1	0.84454	0.958445	0.811596	0.946461	0.917384	0.904855	0.907484	0.900782	0.819723	0.923143	0.936961	0.819608	0.824356	0.863625	0.942282
EC_234A	0.818263	0.841441	0.847602	0.843414	0.854924	0.825719	0.84837	0.826288	0.881518	0.836844	0.839352	0.837185	0.842935	0.82737	0.847111	0.85176	0.838321	0.850448	0.858738	0.864393	0.855811	0.823999	0.83181	0.817414	0.841255	0.844536	0.764663	0.913065	0.864337	0.821685	0.835486	0.950191	0.915401	0.84454	1	0.853804	0.960927	0.890832	0.908261	0.887373	0.92495	0.950845	0.935573	0.928853	0.92615	0.903266	0.973223	0.977756	0.803159
EC_256A	0.864658	0.875643	0.895122	0.878397	0.889976	0.895528	0.90364	0.88295	0.886106	0.883493	0.872623	0.900551	0.894366	0.864445	0.886719	0.906218	0.884173	0.861059	0.906853	0.894878	0.899247	0.88787	0.840879	0.912308	0.910958	0.899737	0.844801	0.870203	0.904514	0.884778	0.908432	0.883436	0.955899	0.958445	0.853804	1	0.812252	0.958449	0.930951	0.919868	0.924271	0.918239	0.840859	0.935879	0.93856	0.852781	0.823916	0.87895	0.938318
EC_371A	0.804277	0.827494	0.834029	0.84193	0.841984	0.810276	0.832962	0.807906	0.862545	0.823326	0.827656	0.813621	0.820293	0.824693	0.840288	0.835189	0.831069	0.843111	0.844064	0.846092	0.844269	0.796019	0.83752	0.792984	0.825276	0.834782	0.740476	0.889045	0.853895	0.803929	0.809489	0.907289	0.882671	0.811596	0.960927	0.812252	1	0.852902	0.884847	0.850609	0.898419	0.914076	0.911283	0.87116	0.891998	0.893951	0.980372	0.924647	0.757078
EC_399A	0.864073	0.878301	0.891861	0.886092	0.902614	0.89614	0.894724	0.875018	0.904378	0.883563	0.876337	0.898691	0.890981	0.86366	0.894058	0.908491	0.885678	0.868717	0.9145	0.903898	0.907146	0.883319	0.869969	0.89844	0.902043	0.89936	0.841748	0.900046	0.914179	0.88073	0.896462	0.916497	0.959065	0.946461	0.890832	0.958449	0.852902	1	0.945168	0.93244	0.961914	0.95145	0.875669	0.956809	0.972227	0.898168	0.857435	0.898566	0.918081
EC_414A	0.882207	0.908808	0.895189	0.901789	0.911784	0.896153	0.903023	0.898545	0.92142	0.899393	0.905337	0.903424	0.905306	0.899241	0.912812	0.91886	0.892297	0.891703	0.913709	0.931267	0.925658	0.881954	0.886285	0.874591	0.89831	0.910345	0.857234	0.897599	0.92124	0.876518	0.877721	0.929707	0.944119	0.917384	0.908261	0.930951	0.884847	0.945168	1	0.952031	0.947413	0.95586	0.89466	0.938106	0.946993	0.906518	0.900187	0.909955	0.865748
EC_472A	0.855655	0.887256	0.871272	0.86848	0.889601	0.870274	0.879974	0.874055	0.896451	0.868873	0.878176	0.88372	0.882874	0.865532	0.888164	0.890571	0.864381	0.866333	0.873215	0.90226	0.891915	0.858514	0.857908	0.852803	0.868658	0.870333	0.819972	0.870285	0.885334	0.851921	0.854794	0.908108	0.928658	0.904855	0.887373	0.919868	0.850609	0.93244	0.952031	1	0.913273	0.932228	0.865113	0.927832	0.923726	0.894505	0.868926	0.898677	0.852871
EC_493A	0.849613	0.87181	0.874697	0.878141	0.889474	0.878978	0.880581	0.856747	0.907493	0.869118	0.867939	0.87949	0.8747	0.85802	0.88178	0.888468	0.866961	0.871542	0.896077	0.89821	0.895399	0.857168	0.855025	0.866696	0.876509	0.891525	0.827361	0.926091	0.902819	0.859106	0.863108	0.937655	0.948046	0.907484	0.92495	0.924271	0.898419	0.961914	0.947413	0.913273	1	0.975134	0.919911	0.950432	0.977699	0.925917	0.899912	0.920917	0.866882
EC_497A	0.869783	0.895912	0.88736	0.883695	0.897953	0.879695	0.889485	0.882229	0.922252	0.884844	0.888995	0.885409	0.892755	0.880613	0.892594	0.902013	0.876295	0.886828	0.898408	0.907355	0.906676	0.871195	0.858535	0.863441	0.883544	0.893146	0.834169	0.938264	0.901844	0.865144	0.869444	0.963153	0.95279	0.900782	0.950845	0.918239	0.914076	0.95145	0.95586	0.932228	0.975134	1	0.954862	0.964544	0.966803	0.933866	0.930485	0.952125	0.856956
EC_581A	0.837908	0.861588	0.844006	0.839313	0.849954	0.829932	0.846198	0.848768	0.892135	0.845871	0.857794	0.839941	0.854137	0.847387	0.847944	0.855891	0.833843	0.857433	0.847244	0.866467	0.872206	0.830444	0.809244	0.813325	0.842411	0.846452	0.794698	0.924671	0.853026	0.825336	0.819537	0.938037	0.886693	0.819723	0.935573	0.840859	0.911283	0.875669	0.89466	0.865113	0.919911	0.954862	1	0.917976	0.902882	0.912264	0.927184	0.93092	0.784286
EC_582A	0.86467	0.882885	0.887807	0.868721	0.89046	0.879454	0.89415	0.882814	0.917803	0.879191	0.878928	0.896955	0.893912	0.86801	0.884911	0.902745	0.87487	0.895822	0.90503	0.901652	0.910887	0.887458	0.852084	0.88941	0.893835	0.885083	0.845088	0.928006	0.897561	0.874201	0.894478	0.955824	0.954137	0.923143	0.928853	0.935879	0.87116	0.956809	0.938106	0.927832	0.950432	0.964544	0.917976	1	0.957728	0.903532	0.895935	0.942707	0.896613
EC_584A	0.852557	0.87297	0.888558	0.890913	0.900252	0.889795	0.890031	0.860656	0.905844	0.878958	0.868299	0.887268	0.878748	0.853574	0.892912	0.899419	0.881346	0.868907	0.913191	0.894681	0.898827	0.870229	0.878728	0.881292	0.887049	0.893727	0.83403	0.914655	0.908436	0.867185	0.883795	0.939436	0.965418	0.936961	0.92615	0.93856	0.891998	0.972227	0.946993	0.923726	0.977699	0.966803	0.902882	0.957728	1	0.909552	0.89574	0.922173	0.891095
EC_595A	0.818955	0.849346	0.81938	0.831696	0.845643	0.816673	0.820268	0.840709	0.889594	0.825275	0.845946	0.82902	0.832735	0.839381	0.844778	0.843396	0.823499	0.862176	0.825473	0.867127	0.886031	0.797123	0.808816	0.787584	0.825615	0.830266	0.78192	0.90859	0.844704	0.802825	0.784554	0.921629	0.877374	0.819608	0.903266	0.852781	0.893951	0.898168	0.906518	0.894505	0.925917	0.933866	0.912264	0.903532	0.909552	1	0.892588	0.889452	0.76188
EC_602A	0.821587	0.843004	0.842829	0.842275	0.847811	0.819154	0.845946	0.831209	0.878078	0.839084	0.845254	0.828242	0.836736	0.842375	0.849532	0.84745	0.834349	0.860544	0.853876	0.860881	0.85241	0.816204	0.840818	0.803205	0.830506	0.843382	0.762995	0.899149	0.858339	0.81485	0.82004	0.930288	0.8973	0.824356	0.973223	0.823916	0.980372	0.857435	0.900187	0.868926	0.899912	0.930485	0.927184	0.895935	0.89574	0.892588	1	0.957079	0.76993
EC_603A	0.829984	0.848114	0.854515	0.837285	0.852424	0.835304	0.861372	0.847772	0.886528	0.846138	0.847599	0.849178	0.855426	0.837636	0.844966	0.859392	0.838747	0.861131	0.859574	0.869135	0.858385	0.84377	0.808582	0.83881	0.851238	0.853434	0.78609	0.911302	0.864573	0.832801	0.8511	0.946699	0.925225	0.863625	0.977756	0.87895	0.924647	0.898566	0.909955	0.898677	0.920917	0.952125	0.93092	0.942707	0.922173	0.889452	0.957079	1	0.833162
GSM210373_EC	0.831862	0.836248	0.875705	0.847185	0.855927	0.87322	0.880388	0.844561	0.843469	0.85358	0.835579	0.876383	0.860718	0.828224	0.852712	0.881698	0.862465	0.822269	0.901269	0.859207	0.856464	0.881227	0.808614	0.911164	0.895749	0.879453	0.823767	0.822477	0.879624	0.877521	0.928331	0.832968	0.921068	0.942282	0.803159	0.938318	0.757078	0.918081	0.865748	0.852871	0.866882	0.856956	0.784286	0.896613	0.891095	0.76188	0.76993	0.833162	1
GSM210375_EC	0.847987	0.862146	0.889863	0.863114	0.874336	0.884196	0.900379	0.855065	0.870797	0.87214	0.860982	0.889448	0.880664	0.851529	0.875048	0.89536	0.879707	0.85418	0.902754	0.881559	0.877316	0.892661	0.84548	0.911384	0.897555	0.890733	0.832551	0.839956	0.8923	0.888696	0.927482	0.848563	0.920975	0.932623	0.827663	0.917843	0.803687	0.909531	0.884159	0.86311	0.871953	0.870094	0.806897	0.896038	0.891313	0.789099	0.812826	0.845199	0.945384
hESC_UNDIFF1	0.877611	0.892422	0.922348	0.903446	0.911749	0.912339	0.926996	0.885539	0.892189	0.911091	0.889697	0.908563	0.89916	0.87832	0.913127	0.924422	0.906601	0.851276	0.936036	0.895784	0.891032	0.909209	0.884962	0.912546	0.916235	0.907902	0.853226	0.854432	0.923639	0.905959	0.934478	0.858673	0.940137	0.943011	0.839574	0.924415	0.813015	0.915829	0.892434	0.879452	0.877435	0.883357	0.817291	0.905108	0.906335	0.787898	0.824412	0.851276	0.929324
hESC_UNDIFF2	0.87392	0.890498	0.914425	0.899541	0.90646	0.903026	0.91635	0.882567	0.887129	0.90912	0.88811	0.903691	0.89438	0.875309	0.911094	0.921497	0.897494	0.843867	0.927775	0.88926	0.883075	0.899384	0.886975	0.899411	0.906319	0.897627	0.837997	0.849208	0.911729	0.897793	0.923385	0.856208	0.930779	0.932543	0.839971	0.913113	0.815412	0.906436	0.8859	0.878482	0.866882	0.875487	0.813182	0.894436	0.898015	0.78702	0.827867	0.846616	0.918668
hESC_UNDIFF3	0.880188	0.89766	0.925577	0.905371	0.914227	0.913044	0.924931	0.88895	0.894432	0.913169	0.894181	0.909729	0.907846	0.882193	0.912671	0.930327	0.903994	0.847344	0.930848	0.895701	0.887464	0.906429	0.869684	0.910963	0.918337	0.909972	0.846915	0.856685	0.921086	0.906959	0.933128	0.854745	0.932221	0.934138	0.84433	0.919832	0.816829	0.910196	0.88852	0.870656	0.875659	0.880436	0.817657	0.896408	0.901203	0.787311	0.827681	0.855847	0.927439
[truncated: 4 more columns]

## Sheet: B - YST vs. EC, all data
Identifyer	SYMBOL_x000D_	Expression YST	Expression EC	ratio	limmap	limmaq
219465_at	APOA2_x000D_	0.00214832	0.387892	100.292	8.90895e-21	2.46573e-17
219466_s_at	APOA2_x000D_	0.00167288	0.30625	73.7118	3.30798e-20	7.62959e-17
206224_at	CST1_x000D_	0.00197937	0.187227	59.6171	1.38493e-18	1.59711e-15
204694_at	AFP_x000D_	0.0487105	0.249813	40.6046	3.73346e-05	0.000428049
214612_x_at	MAGEA3_x000D_	0.124174	0.543307	31.8754	5.20173e-07	1.41145e-05
210381_s_at	CCKBR_x000D_	0.00171493	0.114403	31.175	2.73013e-25	1.88905e-21
209942_x_at	MAGEA3_x000D_	0.144448	0.61914	31.0889	4.73158e-07	1.29917e-05
214053_at	ERBB4_x000D_	0.00171493	0.0744804	30.0927	3.20517e-19	4.43547e-16
205108_s_at	APOB_x000D_	0.0188488	0.0789127	26.8021	6.21634e-06	0.000104273
204450_x_at	APOA1_x000D_	0.00167288	0.203722	22.3999	2.69197e-11	4.48829e-09
206424_at	CYP26A1_x000D_	0.00260713	0.452592	22.042	2.75087e-18	2.9283e-15
205380_at	PDZK1_x000D_	0.017975	0.218359	20.49	9.90627e-14	4.032e-11
217073_x_at	APOA1_x000D_	0.00347535	0.408359	20.276	6.19134e-11	9.11478e-09
204534_at	CTB-96E2.2_x000D_	0.00234401	0.212583	19.9825	1.96986e-14	1.04846e-11
205500_at	C5_x000D_	0.00167288	0.118176	18.4559	5.716e-16	4.1632e-13
213992_at	COL4A6_x000D_	0.00213623	0.141065	16.902	6.2529e-18	6.18078e-15
210929_s_at	AHSG_x000D_	0.168792	0.504541	15.2695	0.0016288	0.00765892
205289_at	BMP2_x000D_	0.00167288	0.245225	14.7728	2.5548e-21	8.83867e-18
219250_s_at	FLRT3_x000D_	0.00192595	0.0942532	14.5206	7.67749e-14	3.42726e-11
204298_s_at	LOX_x000D_	0.00188032	0.0541389	14.4131	1.45919e-11	2.76617e-09
218717_s_at	LEPREL1_x000D_	0.00167288	0.436859	14.169	2.89284e-26	4.00326e-22
210467_x_at	MAGEA12_x000D_	0.0702582	0.269042	13.6091	2.84549e-06	5.57168e-05
219612_s_at	FGG_x000D_	0.0870219	0.249296	13.5302	2.79259e-05	0.000343819
205820_s_at	APOC3_x000D_	0.245943	0.912221	13.4199	0.00011622	0.00102808
219140_s_at	RBP4_x000D_	0.432541	0.71302	12.6634	0.00289522	0.0118397
205290_s_at	BMP2_x000D_	0.00252043	0.221365	12.5178	1.72417e-21	7.95332e-18
205534_at	PCDH7_x000D_	0.00207274	0.309147	12.4292	1.20669e-11	2.35194e-09
204607_at	HMGCS2_x000D_	0.0433331	0.602754	12.0645	1.89903e-08	9.69651e-07
215446_s_at	LOX_x000D_	0.00289193	0.00913031	12.0148	1.80043e-11	3.32204e-09
203184_at	FBN2_x000D_	0.00176909	0.00981628	11.891	7.41038e-13	2.27886e-10
206104_at	ISL1_x000D_	0.0459584	0.308131	11.6356	4.90312e-09	3.23104e-07
210002_at	GATA6_x000D_	0.0020362	0.121241	11.5352	5.88781e-13	1.91439e-10
210274_at	MAGEA8_x000D_	0.072024	0.26797	11.4938	1.59e-06	3.5149e-05
209904_at	TNNC1_x000D_	0.141395	0.922411	11.2795	7.31354e-10	7.06123e-08
219993_at	SOX17_x000D_	0.00196443	0.0459512	11.1632	5.85086e-20	1.01209e-16
221378_at	CER1_x000D_	0.0630424	0.187224	11.132	7.53295e-08	2.88767e-06
213030_s_at	PLXNA2_x000D_	0.00167288	0.0688886	11.002	3.51491e-15	2.10462e-12
203400_s_at	TF_x000D_	0.0397676	0.248575	10.7188	8.1972e-07	2.04023e-05
205130_at	MOK_x000D_	0.00441383	0.169582	10.5844	1.9507e-13	7.49856e-11
209631_s_at	GPR37_x000D_	0.0164975	0.134936	10.4113	2.47442e-12	5.80378e-10
206994_at	CST4_x000D_	0.00197653	0.201663	10.2562	2.13154e-14	1.09249e-11
206893_at	SALL1_x000D_	0.00575615	0.117949	10.2042	1.14231e-12	2.98261e-10
213110_s_at	COL4A5_x000D_	0.00202142	0.0728583	10.0606	4.06205e-14	1.87376e-11
208195_at	TTN_x000D_	0.00232483	0.0434433	9.44396	3.26669e-13	1.15913e-10
205229_s_at	COCH_x000D_	0.0020362	0.200462	9.20325	8.19757e-14	3.54507e-11
201650_at	KRT15_x000D_	0.00175699	0.179516	9.10348	1.78217e-10	2.18253e-08
213880_at	LGR5_x000D_	0.0364206	0.439648	8.82021	6.38405e-06	0.000106057
214603_at	MAGEA2_x000D_	0.120226	0.500242	8.57185	1.92774e-06	4.09157e-05
204201_s_at	PTPN13_x000D_	0.00183827	0.0117873	8.56404	5.31251e-19	6.68338e-16
216238_s_at	FGB_x000D_	0.111329	0.291483	8.51325	0.0051033	0.0181455
222368_at	NA_x000D_	0.0088584	0.0212512	8.25974	2.54249e-05	0.000319857
206697_s_at	HP_x000D_	0.0194181	0.293707	8.16783	6.61059e-09	4.15822e-07
209604_s_at	GATA3_x000D_	0.00167288	0.0124084	8.05531	1.88927e-11	3.43054e-09
206432_at	HAS2_x000D_	0.0247846	0.0645664	7.82354	9.53594e-11	1.29376e-08
218332_at	BEX1_x000D_	0.00328395	0.023052	7.76187	7.20767e-07	1.83016e-05
205311_at	DDC_x000D_	0.00615523	0.524947	7.75327	3.26441e-11	5.31466e-09
203706_s_at	FZD7_x000D_	0.00171493	0.00524113	7.64239	2.27364e-11	3.93298e-09
208025_s_at	HMGA2_x000D_	0.00183827	0.00792709	7.4781	9.88828e-10	8.82833e-08
204551_s_at	AHSG_x000D_	0.250744	0.49712	7.33501	0.00406469	0.0153143
208470_s_at	HP_x000D_	0.0541425	0.686008	7.2601	1.84921e-08	9.54861e-07
220389_at	CCDC81_x000D_	0.00846726	0.198984	7.15395	3.67695e-12	8.20702e-10
210103_s_at	FOXA2_x000D_	0.00239685	0.863106	7.06001	1.32809e-19	2.04208e-16
209220_at	GPC3_x000D_	0.0186242	0.0302588	7.01053	0.000355793	0.00241001
202976_s_at	RHOBTB3_x000D_	0.00690055	0.0460362	6.89284	6.92864e-12	1.43108e-09
203440_at	CDH2_x000D_	0.00266421	0.141888	6.88257	8.13978e-13	2.34672e-10
214063_s_at	TF_x000D_	0.021132	0.281493	6.7756	3.96396e-07	1.11722e-05
210074_at	CTSV_x000D_	0.00167288	0.012269	6.73803	3.53515e-10	3.82197e-08
203851_at	IGFBP6_x000D_	0.00420181	0.083053	6.72867	5.78941e-08	2.32223e-06
213107_at	TNIK_x000D_	0.00188032	0.0283442	6.5587	4.02923e-14	1.87376e-11
209660_at	TTR_x000D_	0.0482189	0.440148	6.55756	7.03817e-06	0.000114992
218931_at	RAB17_x000D_	0.00279316	0.347738	6.51647	8.70102e-14	3.64876e-11
202651_at	LPGAT1_x000D_	0.00575615	0.00244472	6.44554	5.09296e-12	1.10123e-09
205506_at	VIL1_x000D_	0.00233133	0.41968	6.43573	2.92747e-16	2.25066e-13
214135_at	CLDN18_x000D_	0.00402054	0.0943614	6.40183	3.54648e-06	6.5965e-05
202037_s_at	SFRP1_x000D_	0.00188032	0.0129886	6.39976	1.36245e-09	1.14269e-07
202036_s_at	SFRP1_x000D_	0.00931024	0.213866	6.3208	1.90402e-09	1.48027e-07
202363_at	SPOCK1_x000D_	0.00903938	0.130735	6.29887	1.74701e-08	9.1576e-07
218186_at	RAB25_x000D_	0.00175699	0.130355	6.28929	7.54164e-10	7.09966e-08
203705_s_at	FZD7_x000D_	0.00183827	0.0219459	6.28019	9.71869e-11	1.30575e-08
40284_at	FOXA2_x000D_	0.000684333	0.612399	6.20948	5.56612e-20	1.01209e-16
202975_s_at	RHOBTB3_x000D_	0.00167288	0.0138835	6.10403	6.79048e-11	9.78856e-09
209602_s_at	GATA3_x000D_	0.00964003	0.296147	6.04261	8.31811e-10	7.7615e-08
219682_s_at	TBX3_x000D_	0.0225343	0.288743	6.03454	7.45242e-10	7.09966e-08
203441_s_at	CDH2_x000D_	0.00688382	0.156734	6.00676	2.78433e-13	1.04138e-10
202833_s_at	SERPINA1_x000D_	0.0419439	0.119173	5.9933	0.00202588	0.00905238
212977_at	ACKR3_x000D_	0.00209417	0.013172	5.96538	1.27027e-09	1.0851e-07
204368_at	SLCO2A1_x000D_	0.00240823	0.0774859	5.93346	1.13518e-12	2.98261e-10
209209_s_at	FERMT2_x000D_	0.00179905	0.0158258	5.89983	7.53376e-10	7.09966e-08
203886_s_at	FBLN2_x000D_	0.020291	0.199497	5.78652	3.12303e-07	9.39525e-06
219263_at	RNF128_x000D_	0.0666312	0.184919	5.69281	1.26466e-06	2.89272e-05
210540_s_at	B4GALT4_x000D_	0.0110729	0.0494307	5.67471	4.86812e-12	1.06933e-09
203304_at	BAMBI_x000D_	0.00167288	0.00191186	5.66259	5.38915e-09	3.45268e-07
204602_at	DKK1_x000D_	0.01817	0.0421788	5.5279	3.81039e-07	1.08498e-05
204671_s_at	ANKRD6_x000D_	0.00696111	0.179483	5.39601	1.83039e-12	4.44385e-10
212798_s_at	ANKMY2_x000D_	0.00167288	0.00536809	5.39399	1.21802e-15	8.02645e-13
221922_at	GPSM2_x000D_	0.00821652	0.22878	5.34468	6.54706e-10	6.44135e-08
206794_at	ERBB4_x000D_	0.00999459	0.278579	5.33417	1.23417e-10	1.61123e-08
206343_s_at	NRG1_x000D_	0.0186041	0.209746	5.30046	3.07528e-10	3.40459e-08
204988_at	FGB_x000D_	0.174327	0.365091	5.29462	0.0042425	0.015829
207980_s_at	CITED2_x000D_	0.00356712	0.0315328	5.2452	8.64385e-10	7.92172e-08
213664_at	SLC1A1_x000D_	0.0528729	0.053995	5.22427	4.85858e-09	3.21701e-07
210519_s_at	NQO1_x000D_	0.00477214	0.0269619	5.21808	4.88727e-07	1.33661e-05
200884_at	CKB_x000D_	0.00167288	0.00835904	5.19057	1.57201e-10	1.99356e-08
219330_at	VANGL1_x000D_	0.00255308	0.0133856	5.13876	2.5234e-12	5.82003e-10
219732_at	RP11-35N6.1_x000D_	0.0089838	0.0300603	5.08284	0.000180736	0.00142352
211571_s_at	VCAN_x000D_	0.00167288	0.0609512	5.07094	9.96346e-08	3.59999e-06
204679_at	KCNK1_x000D_	0.0224587	0.0336911	5.05898	7.63923e-09	4.71944e-07
221589_s_at	ALDH6A1_x000D_	0.00579821	0.00193819	5.0357	9.73379e-09	5.61255e-07
216048_s_at	RHOBTB3_x000D_	0.035513	0.102353	4.946	2.99409e-08	1.36543e-06
215646_s_at	VCAN_x000D_	0.00348498	0.0490245	4.90758	6.9239e-07	1.78512e-05
205051_s_at	KIT_x000D_	0.00188316	0.0454191	4.8599	1.71044e-10	2.11339e-08
206230_at	LHX1_x000D_	0.00705921	0.633128	4.82593	5.93493e-10	5.99493e-08
205505_at	GCNT1_x000D_	0.00502748	0.0977642	4.80958	1.39026e-12	3.49801e-10
208555_x_at	CST2_x000D_	0.0187781	0.510014	4.77597	7.23257e-12	1.47188e-09
219564_at	KCNJ16_x000D_	0.0318491	0.354229	4.76259	9.0389e-08	3.34452e-06
204672_s_at	ANKRD6_x000D_	0.0436734	0.125172	4.69989	3.00142e-10	3.34961e-08
205682_x_at	APOM_x000D_	0.0170066	0.0668218	4.69535	1.26316e-08	7.19354e-07
201340_s_at	ENC1_x000D_	0.0340618	0.0718965	4.67669	2.1275e-08	1.05905e-06
39248_at	AQP3_x000D_	0.000230422	0.00187844	4.65842	1.19398e-05	0.000178186
205776_at	FMO5_x000D_	0.022405	0.0645088	4.65401	1.22494e-05	0.000181449
205578_at	ROR2_x000D_	0.0317183	0.437271	4.6214	6.81129e-16	4.71291e-13
209357_at	CITED2_x000D_	0.00373732	0.0117385	4.59119	2.24041e-11	3.93298e-09
205650_s_at	FGA_x000D_	0.0739411	0.248624	4.58001	3.87491e-06	7.11539e-05
205799_s_at	SLC3A1_x000D_	0.0201311	0.0917154	4.56093	0.00118478	0.00599254
205222_at	EHHADH_x000D_	0.0238357	0.225013	4.52409	3.53196e-13	1.22193e-10
214910_s_at	APOM_x000D_	0.0301971	0.321092	4.49774	3.35892e-09	2.37156e-07
221648_s_at	AGMAT_x000D_	0.00175699	0.00592825	4.48094	1.6173e-10	2.0163e-08
215145_s_at	CNTNAP2_x000D_	0.0819671	0.492447	4.47255	3.22239e-06	6.08941e-05
203698_s_at	FRZB_x000D_	0.0638739	0.182229	4.46304	0.00211488	0.00935044
220150_s_at	FAM184A_x000D_	0.00194941	0.10107	4.44551	3.28594e-15	2.06694e-12
211429_s_at	SERPINA1_x000D_	0.0146219	0.0338066	4.42973	0.00372558	0.0143754
206894_at	APOA4_x000D_	0.114316	0.370603	4.42454	0.000270254	0.00195092
205517_at	GATA4_x000D_	0.00412646	0.185961	4.41864	4.85049e-09	3.21701e-07
204014_at	DUSP4_x000D_	0.0143266	0.193632	4.3232	3.98762e-10	4.21243e-08
219274_at	TSPAN12_x000D_	0.0135495	0.075236	4.29414	1.90588e-08	9.69651e-07
219301_s_at	CNTNAP2_x000D_	0.00256639	0.0165604	4.289	9.08735e-08	3.35348e-06
201028_s_at	CD99_x000D_	0.00234084	0.00701292	4.26183	1.95955e-07	6.33582e-06
202834_at	AGT_x000D_	0.0134337	0.0736166	4.20813	4.54912e-05	0.000501219
209210_s_at	FERMT2_x000D_	0.00167288	0.00167288	4.20326	1.83936e-13	7.27259e-11
202336_s_at	PAM_x000D_	0.00588232	0.0252268	4.15812	0.000101554	0.000931932
201952_at	ALCAM_x000D_	0.00183827	0.0144396	4.13373	1.67707e-08	8.9262e-07
204844_at	ENPEP_x000D_	0.0714552	0.0279898	4.09416	1.33785e-08	7.46527e-07
205649_s_at	FGA_x000D_	0.252044	0.826369	4.09374	0.00149702	0.00715597
210512_s_at	VEGFA_x000D_	0.001968	0.00271667	4.08396	2.0977e-08	1.04798e-06
212841_s_at	PPFIBP2_x000D_	0.0191827	0.261348	4.05449	1.06432e-10	1.41621e-08
205777_at	DUSP9_x000D_	0.0152667	0.0407676	4.05066	0.000100402	0.000926274
204641_at	NEK2_x000D_	0.00175699	0.018726	4.0417	1.62822e-07	5.48227e-06
202740_at	ABHD14A-ACY1_x000D_	0.00277253	0.0164669	4.03774	1.49343e-09	1.2157e-07
211828_s_at	TNIK_x000D_	0.0173837	0.35404	4.01325	1.41981e-11	2.7289e-09
209603_at	GATA3_x000D_	0.0892159	0.384441	4.01079	2.00163e-08	1.01093e-06
218170_at	ISOC1_x000D_	0.00379569	0.0062301	4.00911	6.70112e-09	4.19609e-07
211298_s_at	ALB_x000D_	0.10909	0.190649	4.00247	0.00345433	0.0135808
214701_s_at	FN1_x000D_	0.0605161	0.036563	3.98072	7.62956e-05	0.000745108
214382_at	RP11-568A7.1_x000D_	0.0926439	0.637575	3.95277	5.08002e-09	3.30652e-07
201468_s_at	NQO1_x000D_	0.00846467	0.0142311	3.94589	5.9094e-07	1.56278e-05
204400_at	EFS_x000D_	0.00759696	0.0602737	3.90612	7.81027e-09	4.76134e-07
204678_s_at	KCNK1_x000D_	0.0708081	0.439751	3.89368	2.64125e-08	1.24323e-06
204595_s_at	STC1_x000D_	0.0128775	0.0844832	3.89071	1.17867e-06	2.73217e-05
203394_s_at	HES1_x000D_	0.00298814	0.0108171	3.88019	2.28807e-06	4.69785e-05
203892_at	WFDC2_x000D_	0.00530272	0.0130432	3.86771	3.15486e-07	9.44991e-06
204321_at	NEO1_x000D_	0.00206348	0.0135343	3.86494	1.19706e-12	3.06769e-10
213622_at	COL9A2_x000D_	0.0370776	0.0127276	3.83212	0.00024545	0.00180386
207981_s_at	ESRRG_x000D_	0.0610116	0.473473	3.82763	4.36734e-11	6.79073e-09
205754_at	F2_x000D_	0.0760227	0.623639	3.82458	3.38764e-08	1.49299e-06
202575_at	CRABP2_x000D_	0.00696495	0.0642401	3.8183	1.54996e-07	5.2443e-06
201911_s_at	FARP1_x000D_	0.00382143	0.040221	3.81649	5.85157e-13	1.91439e-10
205927_s_at	CTSE_x000D_	0.00490784	0.0571324	3.80606	5.05487e-05	0.000544373
215294_s_at	SMARCA1_x000D_	0.0112532	0.0794236	3.76696	1.13932e-07	4.04268e-06
221245_s_at	FZD5_x000D_	0.00167288	0.00294151	3.75648	6.27055e-06	0.000104924
219654_at	PTPLA_x000D_	0.0278582	0.13969	3.75163	2.3657e-07	7.40674e-06
39763_at	HPX_x000D_	0.0433859	0.595229	3.75072	5.14203e-10	5.3103e-08
206130_s_at	ASGR2_x000D_	0.155412	0.796763	3.74319	2.30767e-08	1.13198e-06
219659_at	ATP8A2_x000D_	0.215778	0.492386	3.73486	0.00177921	0.00819082
200845_s_at	PRDX6_x000D_	0.00171493	0.00173043	3.71501	3.11232e-13	1.13342e-10
204597_x_at	STC1_x000D_	0.0472954	0.230792	3.70927	4.08769e-07	1.14509e-05
203557_s_at	PCBD1_x000D_	0.00391837	0.139384	3.69096	7.64137e-13	2.29881e-10
204290_s_at	ALDH6A1_x000D_	0.00433913	0.0210146	3.68916	1.13231e-11	2.2385e-09
206218_at	MAGEB2_x000D_	0.0796485	0.0376823	3.67944	0.217636	0.279566
207102_at	AKR1D1_x000D_	0.0909368	0.100983	3.65879	0.031471	0.0710228
209031_at	CADM1_x000D_	0.00167288	0.00814748	3.62836	9.66291e-08	3.52053e-06
219010_at	C1orf106_x000D_	0.00318705	0.0333177	3.62291	6.50231e-09	4.10878e-07
207918_s_at	AC006156.1_x000D_	0.787206	0.680305	3.6008	0.662871	0.520061
212979_s_at	FAM115A_x000D_	0.00284987	0.0303214	3.5903	1.42524e-09	1.174e-07
218677_at	S100A14_x000D_	0.00623849	0.0435316	3.58618	0.000109886	0.000986674
206373_at	ZIC1_x000D_	0.16424	0.608551	3.57497	0.000104916	0.000953102
201467_s_at	NQO1_x000D_	0.183564	0.549813	3.57218	5.368e-06	9.20509e-05
217771_at	GOLM1_x000D_	0.00326833	0.116812	3.56291	5.76382e-10	5.8649e-08
202709_at	FMOD_x000D_	0.0159687	0.0023376	3.55447	1.49854e-06	3.33402e-05
218865_at	MARC1_x000D_	0.0099519	0.557181	3.54195	2.86432e-16	2.25066e-13
205795_at	NRXN3_x000D_	0.134716	0.717397	3.5348	1.21547e-06	2.79723e-05
214212_x_at	FERMT2_x000D_	0.00229992	0.0102308	3.51847	1.15645e-14	6.4014e-12
204168_at	MGST2_x000D_	0.00251832	0.0294984	3.51356	2.55069e-10	3.00948e-08
221019_s_at	COLEC12_x000D_	0.00217447	0.0152971	3.50832	3.50064e-06	6.52879e-05
205892_s_at	FABP1_x000D_	0.407218	0.832943	3.50183	0.000538798	0.00329412
201929_s_at	PKP4_x000D_	0.00348498	0.0278964	3.48325	1.4419e-10	1.84757e-08
221958_s_at	WLS_x000D_	0.029666	0.0689146	3.48301	0.000109943	0.000986674
205805_s_at	ROR1_x000D_	0.00326833	0.216659	3.47893	6.56306e-10	6.44135e-08
203919_at	TCEA2_x000D_	0.0136503	0.214837	3.46857	1.90882e-11	3.43054e-09
203874_s_at	SMARCA1_x000D_	0.00171493	0.00183331	3.46336	3.86964e-07	1.09959e-05
209030_s_at	CADM1_x000D_	0.00167288	0.00314267	3.46224	2.15836e-08	1.07056e-06
210049_at	SERPINC1_x000D_	0.542371	0.845546	3.45984	0.00251254	0.0106852
213492_at	COL2A1_x000D_	0.03103	0.146059	3.45362	0.000132394	0.00113305
216511_s_at	TCF7L2_x000D_	0.00701453	0.0187441	3.44941	2.03765e-07	6.52316e-06
205535_s_at	PCDH7_x000D_	0.125283	0.673638	3.44792	2.21792e-06	4.59471e-05
208662_s_at	TTC3_x000D_	0.00171493	0.00167288	3.44167	3.40871e-07	1.00152e-05
212958_x_at	PAM_x000D_	0.00233914	0.00213896	3.43742	2.24456e-05	0.000289482
204913_s_at	SOX11_x000D_	0.102513	0.250957	3.43048	0.0027753	0.0114919
221133_s_at	CLDN18_x000D_	0.384237	0.754477	3.4243	0.000551526	0.00335191
203395_s_at	HES1_x000D_	0.00243348	0.0039932	3.41625	3.69165e-09	2.5613e-07
207037_at	TNFRSF11A_x000D_	0.0789555	0.468954	3.41309	2.65184e-06	5.28783e-05
219932_at	SLC27A6_x000D_	0.00631569	0.348073	3.40096	2.31493e-08	1.13198e-06
204073_s_at	MYRF_x000D_	0.00544598	0.221271	3.40007	3.89154e-10	4.14255e-08
215695_s_at	GYG2_x000D_	0.00244914	0.0224462	3.39371	3.22831e-08	1.44704e-06
219036_at	CEP70_x000D_	0.0124735	0.0820822	3.3935	3.94925e-09	2.69221e-07
205364_at	ACOX2_x000D_	0.0868945	0.36349	3.39169	2.01131e-07	6.45788e-06
210830_s_at	PON2_x000D_	0.0118371	0.0403079	3.3909	1.59629e-08	8.66288e-07
201951_at	ALCAM_x000D_	0.00415642	0.158383	3.38757	4.30041e-10	4.50843e-08
203697_at	FRZB_x000D_	0.0847277	0.0706101	3.38756	0.0175456	0.0458122
215933_s_at	HHEX_x000D_	0.00448503	0.00876492	3.38276	6.27131e-06	0.000104924
206315_at	CRLF1_x000D_	0.119438	0.525637	3.38102	0.000162086	0.00131095
210645_s_at	TTC3_x000D_	0.00171493	0.00285083	3.36988	2.29114e-07	7.23881e-06
210964_s_at	GYG2_x000D_	0.0283352	0.415547	3.36696	1.253e-09	1.077e-07
218542_at	CEP55_x000D_	0.00238606	0.00507188	3.36427	1.9138e-05	0.000255584
220445_s_at	CSAG3_x000D_	0.357563	0.953285	3.34873	2.7729e-05	0.000342309
201928_at	PKP4_x000D_	0.0020362	0.00208451	3.34147	2.38131e-11	4.06837e-09
214033_at	ABCC6_x000D_	0.00896944	0.198806	3.33179	8.89937e-08	3.31059e-06
220276_at	RERGL_x000D_	0.315195	0.559401	3.3204	0.023198	0.0565957
218773_s_at	MSRB2_x000D_	0.00192238	0.00500857	3.32025	7.28024e-10	7.06123e-08
208663_s_at	TTC3_x000D_	0.00192238	0.0274193	3.31526	6.26382e-08	2.47663e-06
212464_s_at	FN1_x000D_	0.00167288	0.00244941	3.30344	8.53689e-07	2.10584e-05
209081_s_at	COL18A1_x000D_	0.00755268	0.0603561	3.28896	4.44832e-06	7.81194e-05
217590_s_at	TRPA1_x000D_	0.0408753	0.363145	3.26762	7.6344e-07	1.92089e-05
210664_s_at	TFPI_x000D_	0.0315008	0.0199613	3.25932	0.00432597	0.0160349
214702_at	FN1_x000D_	0.0947355	0.230467	3.25931	2.58517e-06	5.21253e-05
205593_s_at	PDE9A_x000D_	0.0523113	0.577534	3.24564	2.51402e-08	1.19554e-06
202946_s_at	BTBD3_x000D_	0.00369526	0.0111842	3.23401	6.06623e-08	2.41229e-06
204620_s_at	VCAN_x000D_	0.00167288	0.00292734	3.22319	1.07288e-06	2.54231e-05
214846_s_at	ALPK3_x000D_	0.0976449	0.669103	3.2151	4.02625e-08	1.73574e-06
212776_s_at	OBSL1_x000D_	0.00418339	0.166527	3.20612	1.11477e-06	2.63256e-05
210013_at	HPX_x000D_	0.0881644	0.598737	3.20308	2.20295e-08	1.0849e-06
221731_x_at	VCAN_x000D_	0.00167288	0.00173043	3.18825	7.05184e-07	1.80383e-05
211148_s_at	ANGPT2_x000D_	0.0144649	0.322432	3.18818	3.60375e-08	1.5732e-06
211432_s_at	TYRO3_x000D_	0.0662694	0.159909	3.18395	9.09722e-09	5.38e-07
218665_at	FZD4_x000D_	0.00261932	0.0637736	3.1782	6.27223e-13	1.97269e-10
214373_at	NA_x000D_	0.0192933	0.100377	3.17419	3.22926e-05	0.000383244
209409_at	GRB10_x000D_	0.0018411	0.0024656	3.16927	5.73716e-07	1.52387e-05
207154_at	DIO3_x000D_	0.010596	0.198853	3.15903	3.18173e-06	6.03984e-05
219181_at	LIPG_x000D_	0.0622063	0.0647734	3.14647	0.000236159	0.00175045
205352_at	SERPINI1_x000D_	0.00975779	0.0874934	3.14257	9.05524e-06	0.000142076
37892_at	COL11A1_x000D_	0.307142	0.350524	3.12881	0.619885	0.503539
201389_at	ITGA5_x000D_	0.00171493	0.0134538	3.12553	7.78671e-09	4.76134e-07
202912_at	ADM_x000D_	0.00345149	0.00645813	3.12138	9.52879e-05	0.000890975
200973_s_at	TSPAN3_x000D_	0.00175699	0.00393483	3.11616	9.06625e-10	8.25417e-08
221132_at	CLDN18_x000D_	0.643889	0.974079	3.1129	0.000705967	0.00401708
202023_at	EFNA1_x000D_	0.00831161	0.310368	3.10883	6.01375e-08	2.39831e-06
219300_s_at	CNTNAP2_x000D_	0.00776649	0.0671875	3.10331	0.000256948	0.00187838
215807_s_at	PLXNB1_x000D_	0.0324614	0.588847	3.09201	1.31569e-08	7.38256e-07
211651_s_at	LAMB1_x000D_	0.00175699	0.0195346	3.08563	8.22899e-08	3.10291e-06
203357_s_at	CAPN7_x000D_	0.0567583	0.065977	3.08527	4.36113e-06	7.72881e-05
221261_x_at	MAGED4_x000D_	0.0018532	0.0392177	3.07694	4.47713e-08	1.90637e-06
216733_s_at	GATM_x000D_	0.00629899	0.0118512	3.07484	0.0134572	0.0375018
201910_at	FARP1_x000D_	0.031943	0.137837	3.07225	1.36798e-10	1.76924e-08
213005_s_at	KANK1_x000D_	0.0111991	0.00325144	3.06953	1.5742e-08	8.5766e-07
221588_x_at	ALDH6A1_x000D_	0.00664948	0.0159151	3.06105	5.88991e-09	3.73888e-07
204608_at	AC068533.7_x000D_	0.00957681	0.0366801	3.05507	5.84722e-06	9.92844e-05
204914_s_at	SOX11_x000D_	0.250578	0.531484	3.05454	0.00164472	0.00771021
212762_s_at	TCF7L2_x000D_	0.00392433	0.00816202	3.0493	3.88317e-06	7.11539e-05
205240_at	GPSM2_x000D_	0.0413444	0.489488	3.04867	4.03515e-09	2.73728e-07
208073_x_at	TTC3_x000D_	0.00167288	0.00167288	3.0369	9.39936e-08	3.44109e-06
201995_at	EXT1_x000D_	0.00167288	0.00218823	3.03624	2.17737e-09	1.67397e-07
205572_at	ANGPT2_x000D_	0.00278658	0.221882	3.02603	1.10957e-09	9.65709e-08
204417_at	GALC_x000D_	0.00176909	0.00187481	3.02176	2.55312e-07	7.87625e-06
216442_x_at	FN1_x000D_	0.00167288	0.00201558	3.01826	2.72334e-06	5.39927e-05
208937_s_at	ID1_x000D_	0.00171493	0.00204552	3.0054	1.90313e-05	0.000254573
206619_at	DKK4_x000D_	0.207897	0.561919	3.00003	7.92106e-05	0.000768693
204437_s_at	FOLR1_x000D_	0.067899	0.257333	2.99991	8.85135e-07	2.17566e-05
214913_at	ADAMTS3_x000D_	0.0028456	0.0199103	2.9903	0.000107447	0.000971837
216035_x_at	TCF7L2_x000D_	0.00482659	0.0318626	2.98052	5.05372e-08	2.08816e-06
213222_at	PLCB1_x000D_	0.0151049	0.0127313	2.97492	2.88587e-05	0.00035186
210677_at	SOAT2_x000D_	0.184512	0.498884	2.97418	2.67202e-06	5.31276e-05
206349_at	LGI1_x000D_	0.618395	0.933327	2.96815	0.0333807	0.0742015
207480_s_at	MEIS2_x000D_	0.00255308	0.0285574	2.94917	3.02908e-06	5.82199e-05
215537_x_at	DDAH2_x000D_	0.00478686	0.179865	2.94589	1.00067e-12	2.74863e-10
202797_at	SACM1L_x000D_	0.0125443	0.0017592	2.93468	0.000309532	0.00217409
212876_at	B4GALT4_x000D_	0.00297215	0.0355573	2.93206	7.9344e-13	2.33618e-10
202503_s_at	KIAA0101_x000D_	0.00167288	0.00176748	2.90432	3.22544e-06	6.08941e-05
204140_at	TPST1_x000D_	0.00768007	0.042813	2.90239	4.04574e-06	7.32815e-05
204845_s_at	ENPEP_x000D_	0.0447553	0.126757	2.90058	2.94078e-06	5.68441e-05
212397_at	RDX_x000D_	0.00176909	0.00170165	2.90028	1.53181e-07	5.22116e-06
207249_s_at	SLC28A2_x000D_	0.35007	0.726563	2.89715	1.11968e-05	0.000170272
208661_s_at	TTC3_x000D_	0.00212031	0.00645751	2.89633	1.73213e-06	3.76888e-05
206256_at	CPN1_x000D_	0.0127503	0.0838681	2.89243	2.25392e-07	7.13751e-06
221376_at	FGF17_x000D_	0.125294	0.378318	2.89233	9.40253e-06	0.000146528
213640_s_at	LOX_x000D_	0.0975232	0.553522	2.89099	4.02925e-05	0.000456808
208962_s_at	FADS1_x000D_	0.0061072	0.0526011	2.88141	1.0006e-05	0.00015506
205354_at	GAMT_x000D_	0.0116854	0.270031	2.8785	1.29684e-09	1.101e-07
212062_at	ATP9A_x000D_	0.0222472	0.126836	2.87504	3.52019e-05	0.000410398
207052_at	HAVCR1_x000D_	0.11465	0.0434458	2.8702	0.0224994	0.0552838
204086_at	PRAME_x000D_	0.008418	0.0967417	2.86924	0.00441829	0.016283
204588_s_at	SLC7A7_x000D_	0.0104175	0.0439911	2.8683	3.68053e-05	0.000424507
210495_x_at	FN1_x000D_	0.00167288	0.00227512	2.86531	2.74583e-06	5.43609e-05
203875_at	SMARCA1_x000D_	0.00356909	0.0266548	2.864	2.67104e-09	1.94543e-07
214909_s_at	DDAH2_x000D_	0.00179905	0.00557702	2.86218	6.00226e-11	8.93144e-09
202598_at	RP1-178F15.5_x000D_	0.00229992	0.00267513	2.85981	1.01636e-05	0.000156975
205880_at	PRKD1_x000D_	0.0216119	0.102141	2.85823	6.18166e-06	0.000103817
222209_s_at	TMEM135_x000D_	0.00311572	0.00433597	2.8516	1.32234e-06	2.99497e-05
204015_s_at	DUSP4_x000D_	0.0201034	0.247798	2.85115	7.22691e-09	4.48474e-07
212110_at	SLC39A14_x000D_	0.00268046	0.0133562	2.84486	1.25781e-05	0.000185172
209035_at	DGKZ_x000D_	0.00216237	0.0173134	2.84314	3.19793e-06	6.05399e-05
211473_s_at	COL4A6_x000D_	0.042285	0.694105	2.84041	2.79626e-12	6.34363e-10
201565_s_at	ID2_x000D_	0.00255087	0.0299943	2.83818	1.34695e-05	0.000194774
206012_at	LEFTY2_x000D_	0.0222644	0.0310592	2.83136	0.0192562	0.0492346
209082_s_at	COL18A1_x000D_	0.00197653	0.00326478	2.82566	4.69047e-05	0.00051205
211080_s_at	NEK2_x000D_	0.0269761	0.0631922	2.82362	4.758e-05	0.000517232
201341_at	ENC1_x000D_	0.0145942	0.0619573	2.81834	5.65673e-11	8.50877e-09
201029_s_at	CD99_x000D_	0.00167288	0.00167288	2.81642	1.07633e-05	0.000164519
204432_at	SOX12_x000D_	0.00785138	0.0463046	2.8163	2.04621e-08	1.02969e-06
211527_x_at	VEGFA_x000D_	0.0199667	0.187153	2.81443	3.04504e-06	5.8364e-05
204363_at	F3_x000D_	0.0317984	0.0917945	2.81263	1.24115e-05	0.000182914
212190_at	SERPINE2_x000D_	0.00171493	0.00221767	2.81238	3.9917e-07	1.1213e-05
211404_s_at	APLP2_x000D_	0.00210554	0.00473216	2.81001	1.6254e-07	5.48227e-06
202262_x_at	DDAH2_x000D_	0.00421498	0.131369	2.80158	9.58937e-12	1.92323e-09
209014_at	MAGED1_x000D_	0.00422884	0.013031	2.80022	8.62998e-08	3.22773e-06
212640_at	PTPLB_x000D_	0.00188032	0.00258392	2.79971	1.17863e-06	2.73217e-05
203284_s_at	HS2ST1_x000D_	0.0243793	0.002396	2.7942	5.73206e-05	0.000600479
212915_at	PDZRN3_x000D_	0.00629908	0.12231	2.79246	1.20098e-06	2.77458e-05
209691_s_at	DOK4_x000D_	0.0291112	0.366658	2.7889	4.5548e-09	3.05979e-07
212775_at	OBSL1_x000D_	0.00212031	0.0157834	2.78491	6.54916e-06	0.00010867
218676_s_at	PCTP_x000D_	0.00627629	0.0774668	2.77085	1.15201e-05	0.000173473
221618_s_at	TAF9B_x000D_	0.0797648	0.163067	2.76464	0.00168001	0.00783281
214247_s_at	DKK3_x000D_	0.0041548	0.0101179	2.76188	5.47226e-05	0.000578518
207300_s_at	F7_x000D_	0.0260837	0.0168024	2.75905	1.39238e-05	0.000200572
204431_at	TLE2_x000D_	0.0488016	0.247484	2.75623	1.33198e-09	1.12394e-07
217901_at	DSG2_x000D_	0.00176909	0.0117222	2.75163	4.27964e-06	7.6418e-05
207717_s_at	PKP2_x000D_	0.011157	0.00393471	2.75067	4.47678e-05	0.000494429
214051_at	TMSB15B_x000D_	0.0229509	0.0401384	2.74556	4.53064e-06	7.93637e-05
203695_s_at	DFNA5_x000D_	0.00674487	0.045394	2.74472	5.33974e-06	9.19081e-05
205278_at	GAD1_x000D_	0.159197	0.549712	2.74146	6.81748e-06	0.000112314
205551_at	SV2B_x000D_	0.257628	0.422669	2.74099	7.53631e-05	0.000738084
201956_s_at	GNPAT_x000D_	0.00176909	0.0108486	2.73957	1.36991e-08	7.61346e-07
201927_s_at	PKP4_x000D_	0.0890888	0.225262	2.73797	4.43968e-11	6.82651e-09
205097_at	SLC26A2_x000D_	0.00978714	0.0171215	2.73486	0.000108673	0.000979718
205620_at	F10_x000D_	0.0235329	0.191734	2.73049	3.61003e-09	2.52721e-07
206001_at	NPY_x000D_	0.120571	0.174162	2.7176	0.010815	0.0319044
202003_s_at	AC115617.2_x000D_	0.00566969	0.0896898	2.70866	2.01557e-09	1.55824e-07
214875_x_at	APLP2_x000D_	0.00340555	0.0107702	2.70666	1.06228e-06	2.52149e-05
216236_s_at	SLC2A14_x000D_	0.00167288	0.00615056	2.70626	9.66646e-05	0.000901411
206209_s_at	CA4_x000D_	0.00851051	0.0122445	2.70608	0.0222976	0.0549049
221215_s_at	RIPK4_x000D_	0.0177071	0.165052	2.70512	5.21158e-08	2.14644e-06
204667_at	NA_x000D_	0.005347	0.202133	2.69986	3.18126e-11	5.24093e-09
200896_x_at	HDGF_x000D_	0.00167288	0.0027819	2.69923	6.75314e-12	1.41596e-09
201576_s_at	GLB1_x000D_	0.0042668	0.0163936	2.69326	5.06804e-09	3.30652e-07
208892_s_at	DUSP6_x000D_	0.00171493	0.00321335	2.67784	0.000257749	0.00188021
202888_s_at	ANPEP_x000D_	0.00655316	0.0960685	2.6773	2.28623e-05	0.000293488
201349_at	SLC9A3R1_x000D_	0.00293605	0.00792761	2.67427	3.6159e-09	2.52721e-07
209008_x_at	KRT8_x000D_	0.00167288	0.0022184	2.67391	2.26829e-05	0.000291917
203356_at	CAPN7_x000D_	0.0178364	0.00808033	2.67234	2.75248e-10	3.17419e-08
219302_s_at	CNTNAP2_x000D_	0.0240948	0.0373907	2.67002	5.24668e-05	0.000561533
222088_s_at	SLC2A14_x000D_	0.00167288	0.00167288	2.66945	1.23225e-05	0.00018199
40837_at	TLE2_x000D_	0.00304088	0.0962789	2.66456	9.35152e-09	5.46039e-07
212701_at	TLN2_x000D_	0.0531617	0.312584	2.65892	4.1152e-08	1.76858e-06
202962_at	KIF13B_x000D_	0.0030951	0.0272327	2.65655	1.28254e-06	2.92396e-05
214433_s_at	SELENBP1_x000D_	0.0044808	0.0660583	2.6558	2.57675e-08	1.21701e-06
218224_at	ELMSAN1_x000D_	0.00167288	0.00167288	2.65365	3.34482e-08	1.48221e-06
201505_at	LAMB1_x000D_	0.00171493	0.00167288	2.65248	1.30743e-05	0.000190806
219195_at	PPARGC1A_x000D_	0.0952968	0.307376	2.65131	0.000264356	0.0019158
203814_s_at	NQO2_x000D_	0.00396639	0.00370324	2.65058	2.26977e-05	0.000291917
211719_x_at	FN1_x000D_	0.00167288	0.00244941	2.6505	2.07624e-05	0.000271471
207620_s_at	CASK_x000D_	0.0280581	0.131888	2.64502	1.22364e-07	4.2761e-06
204619_s_at	VCAN_x000D_	0.0125864	0.0167364	2.64232	5.73892e-06	9.75653e-05
204934_s_at	HPN_x000D_	0.0279674	0.253825	2.64176	9.38699e-07	2.27898e-05
216320_x_at	AC099668.5_x000D_	0.0464499	0.304173	2.63815	5.27936e-07	1.42414e-05
201617_x_at	CALD1_x000D_	0.0581936	0.00256654	2.63286	0.000592235	0.00352653
40273_at	SPHK2_x000D_	0.013997	0.231665	2.61681	2.26454e-11	3.93298e-09
218051_s_at	NT5DC2_x000D_	0.00192238	0.0200883	2.61635	3.87812e-06	7.11539e-05
206010_at	HABP2_x000D_	0.0172958	0.141571	2.61473	0.000398299	0.00262971
214438_at	HLX_x000D_	0.0323615	0.118632	2.6084	1.43351e-05	0.000204992
219304_s_at	PDGFD_x000D_	0.00448503	0.00678605	2.60814	2.13679e-05	0.000277652
202498_s_at	SLC2A3_x000D_	0.00225787	0.00510497	2.60774	8.20062e-05	0.000789372
211981_at	COL4A1_x000D_	0.0188993	0.0737606	2.59979	8.73098e-05	0.000834418
201681_s_at	DLG5_x000D_	0.00229796	0.00751363	2.59709	6.0257e-06	0.000101815
209318_x_at	PLAGL1_x000D_	0.0456023	0.0133566	2.59605	0.00210734	0.00933798
202449_s_at	RXRA_x000D_	0.00553074	0.021419	2.59426	9.64207e-09	5.58292e-07
204944_at	PTPRG_x000D_	0.00448503	0.0420076	2.59325	0.000940026	0.00499177
220773_s_at	GPHN_x000D_	0.0182824	0.0880969	2.59295	1.73364e-07	5.71213e-06
208703_s_at	APLP2_x000D_	0.00192595	0.00167288	2.58888	2.46563e-06	5.01038e-05
213435_at	SATB2_x000D_	0.0434091	0.241525	2.58376	4.2163e-06	7.56775e-05
213050_at	COBL_x000D_	0.191545	0.440392	2.57886	0.000190235	0.00148314
206557_at	ZNF702P_x000D_	0.00695284	0.0678792	2.57657	1.89636e-08	9.69651e-07
221760_at	MAN1A1_x000D_	0.0293176	0.0159771	2.57197	0.000136872	0.00116203
208116_s_at	MAN1A1_x000D_	0.0570498	0.0605314	2.57144	0.000208795	0.00159269
203881_s_at	DMD_x000D_	0.00513449	0.0135568	2.56844	0.000547588	0.00333137
55872_at	ZNF512B_x000D_	0.000319518	0.0011477	2.56814	1.80446e-06	3.8752e-05
213094_at	GPR126_x000D_	0.0128059	0.00758088	2.56697	4.40651e-05	0.000488227
214104_at	GPR161_x000D_	0.0116158	0.119771	2.5653	1.23662e-17	1.14087e-14
209950_s_at	VILL_x000D_	0.0842661	0.479356	2.56422	3.7017e-09	2.5613e-07
212761_at	TCF7L2_x000D_	0.00553442	0.020685	2.56314	1.6567e-08	8.85185e-07
203775_at	SLC25A13_x000D_	0.00855629	0.00190358	2.56185	7.70042e-06	0.00012391
207826_s_at	ID3_x000D_	0.00411919	0.0412811	2.55609	2.35664e-08	1.14029e-06
210447_at	GLUD2_x000D_	0.0698282	0.193969	2.54894	0.000120409	0.00105327
216037_x_at	TCF7L2_x000D_	0.00354838	0.008574	2.53986	8.00874e-09	4.86092e-07
211783_s_at	MTA1_x000D_	0.00196727	0.00222595	2.53755	7.27489e-08	2.81211e-06
219942_at	MYL7_x000D_	0.450652	0.869233	2.53133	0.000696067	0.00398039
218829_s_at	CHD7_x000D_	0.00860384	0.0290225	2.52844	6.92712e-07	1.78512e-05
213150_at	HOXA10_x000D_	0.0543738	0.324792	2.52721	1.40766e-08	7.79198e-07
219923_at	TRIM45_x000D_	0.00549969	0.0196438	2.52505	2.30518e-05	0.000295373
218326_s_at	LGR4_x000D_	0.00339225	0.00295212	2.52033	1.56039e-05	0.000218557
212171_x_at	VEGFA_x000D_	0.00269864	0.0473957	2.51837	7.24338e-08	2.81211e-06
205417_s_at	DAG1_x000D_	0.00390643	0.0108976	2.51525	1.33723e-07	4.62631e-06
203953_s_at	CLDN3_x000D_	0.148188	0.676042	2.51377	3.30053e-07	9.75948e-06
205675_at	MTTP_x000D_	0.179016	0.377185	2.51204	0.0034097	0.0134451
207705_s_at	NINL_x000D_	0.00181114	0.00415227	2.50915	3.92409e-07	1.11278e-05
207069_s_at	SMAD6_x000D_	0.00924395	0.172066	2.50832	7.86278e-11	1.08809e-08
204751_x_at	DSC2_x000D_	0.0191735	0.0339422	2.50045	2.80781e-06	5.5193e-05
213122_at	TSPYL5_x000D_	0.0719028	0.0155281	2.49849	0.118135	0.1855
207149_at	CDH12_x000D_	0.179512	0.590151	2.49795	0.00135178	0.00663358
220448_at	KCNK12_x000D_	0.114273	0.214125	2.49497	0.00396514	0.0150705
208702_x_at	APLP2_x000D_	0.00171493	0.00219329	2.49344	2.58893e-06	5.21253e-05
206825_at	OXTR_x000D_	0.0379515	0.0703091	2.49259	0.00203525	0.00908836
204237_at	GULP1_x000D_	0.0432061	0.0113081	2.49219	0.00120986	0.00608826
204542_at	ST6GALNAC2_x000D_	0.128924	0.648077	2.4916	9.16316e-09	5.39594e-07
213380_x_at	MST1L_x000D_	0.0510058	0.232438	2.49047	2.87499e-06	5.6036e-05
206114_at	EPHA4_x000D_	0.0544274	0.56483	2.48863	2.44184e-12	5.80378e-10
203372_s_at	SOCS2_x000D_	0.0582171	0.0136544	2.48721	0.000736802	0.00416003
212442_s_at	CERS6_x000D_	0.00183827	0.00584421	2.48676	2.08778e-10	2.51233e-08
201362_at	IVNS1ABP_x000D_	0.00311572	0.00170165	2.48583	1.03382e-06	2.46939e-05
218816_at	LRRC1_x000D_	0.037717	0.15895	2.48382	8.41294e-10	7.7615e-08
212398_at	RDX_x000D_	0.00575615	0.00195675	2.48089	1.76974e-06	3.83265e-05
214501_s_at	H2AFY_x000D_	0.00171493	0.011566	2.47709	2.0822e-08	1.044e-06
215300_s_at	FMO5_x000D_	0.106443	0.400074	2.47663	0.000116931	0.00103133
205351_at	GGCX_x000D_	0.00297438	0.0098749	2.47146	3.11586e-05	0.000371074
219757_s_at	TMEM260_x000D_	0.00348498	0.00324913	2.46905	1.46082e-05	0.000207592
201116_s_at	CPE_x000D_	0.0891094	0.332353	2.46901	0.000379411	0.00253892
204466_s_at	SNCA_x000D_	0.0848227	0.0551103	2.4646	0.0198061	0.0502496
202499_s_at	SLC2A3_x000D_	0.00167288	0.00167288	2.46129	3.47169e-06	6.4923e-05
213350_at	NA_x000D_	0.0275779	0.0449117	2.45768	0.287151	0.332726
209663_s_at	ITGA7_x000D_	0.06924	0.405666	2.4575	2.14499e-06	4.4503e-05
214620_x_at	PAM_x000D_	0.00623647	0.054457	2.45706	0.000438162	0.00281631
206670_s_at	GAD1_x000D_	0.231268	0.643176	2.45679	0.000160805	0.0013067
206136_at	FZD5_x000D_	0.126429	0.491616	2.4523	3.06343e-08	1.38995e-06
210665_at	TFPI_x000D_	0.0283777	0.0544616	2.45106	0.0375992	0.0810387
201931_at	ETFA_x000D_	0.00171493	0.0017387	2.44751	5.19206e-07	1.41145e-05
212094_at	PEG10_x000D_	0.00193731	0.00393097	2.44446	0.000301114	0.00212873
200832_s_at	SCD_x000D_	0.00171493	0.00247149	2.44209	4.84903e-06	8.43008e-05
206245_s_at	IVNS1ABP_x000D_	0.00167288	0.00194063	2.44181	2.98434e-07	9.05675e-06
205068_s_at	ARHGAP26_x000D_	0.00259221	0.0438748	2.43978	8.56374e-09	5.10817e-07
209504_s_at	PLEKHB1_x000D_	0.0352343	0.250591	2.43823	3.23108e-08	1.44704e-06
202071_at	SDC4_x000D_	0.00167288	0.00181481	2.43775	5.89563e-06	9.99838e-05
222258_s_at	SH3BP4_x000D_	0.0021355	0.00613182	2.43771	7.38218e-06	0.000119711
218885_s_at	GALNT12_x000D_	0.0858058	0.118916	2.43494	3.92358e-05	0.000446517
209262_s_at	NR2F6_x000D_	0.00826769	0.132646	2.43376	7.31232e-07	1.85333e-05
210751_s_at	RGN_x000D_	0.0599832	0.144311	2.43275	5.45312e-06	9.33949e-05
213109_at	TNIK_x000D_	0.006526	0.0172666	2.42945	1.29634e-08	7.3522e-07
219824_at	SLC13A4_x000D_	0.0704889	0.17823	2.42811	0.011502	0.033418
218003_s_at	FKBP3_x000D_	0.00183827	0.00173043	2.42742	1.9577e-07	6.33582e-06
217820_s_at	ENAH_x000D_	0.00207826	0.00256451	2.42699	9.17149e-06	0.000143412
208589_at	TRPC7_x000D_	0.549479	0.965054	2.4268	1.00948e-05	0.000156261
221728_x_at	XIST_x000D_	0.166475	0.214625	2.4258	0.214948	0.277296
206941_x_at	SEMA3E_x000D_	0.149534	0.59589	2.42217	2.95743e-05	0.000357749
221024_s_at	SLC2A10_x000D_	0.0658342	0.170936	2.42124	0.00152614	0.00726258
204081_at	NRGN_x000D_	0.182852	0.495436	2.41686	0.00073863	0.00416454
221268_s_at	SGPP1_x000D_	0.0102346	0.0269761	2.41649	0.00111272	0.00568798
200844_s_at	PRDX6_x000D_	0.00167288	0.00170165	2.40487	2.84237e-09	2.04866e-07
201563_at	SORD_x000D_	0.00188032	0.00240933	2.40201	2.26102e-05	0.000291332
210609_s_at	TP53I3_x000D_	0.0151973	0.0905525	2.39215	2.84229e-09	2.04866e-07
205614_x_at	AC099668.5_x000D_	0.0668477	0.309198	2.3897	4.42216e-07	1.23131e-05
211966_at	COL4A2_x000D_	0.00392433	0.00591742	2.38566	3.53346e-05	0.000411598
219583_s_at	SPATA7_x000D_	0.0127232	0.246292	2.38564	5.32852e-07	1.43461e-05
217564_s_at	CPS1_x000D_	0.242011	0.439858	2.38147	0.00597362	0.0203912
206743_s_at	ASGR1_x000D_	0.174658	0.426618	2.37325	0.000119749	0.00104883
220643_s_at	FAIM_x000D_	0.00575615	0.0153344	2.37078	2.86194e-07	8.72358e-06
209356_x_at	EFEMP2_x000D_	0.00289879	0.0257231	2.36631	9.81737e-08	3.55649e-06
203313_s_at	TGIF1_x000D_	0.00167288	0.00167288	2.36471	3.0938e-06	5.92165e-05
208502_s_at	PITX1_x000D_	0.344523	0.91186	2.3641	1.64113e-09	1.30522e-07
205646_s_at	PAX6_x000D_	0.2336	0.684829	2.36211	0.000280236	0.00200828
204810_s_at	CKM_x000D_	0.368903	0.839582	2.35883	0.000133165	0.00113753
202497_x_at	SLC2A3_x000D_	0.00167288	0.00256921	2.35657	0.000138032	0.00116829
201195_s_at	SLC7A5_x000D_	0.0022296	0.0142061	2.35507	3.09397e-05	0.000369103
218176_at	MAGEF1_x000D_	0.00756214	0.0316797	2.35167	2.96152e-09	2.12347e-07
204359_at	FLRT2_x000D_	0.00167288	0.00985585	2.35159	2.22953e-05	0.000287811
216976_s_at	RYK_x000D_	0.0496221	0.0526767	2.35121	1.53635e-05	0.000215627
218532_s_at	FAM134B_x000D_	0.00253708	0.0282052	2.3491	2.09334e-06	4.36933e-05
205112_at	PLCE1_x000D_	0.029979	0.467784	2.34823	2.84903e-08	1.30985e-06
213931_at	ID2_x000D_	0.0855647	0.127845	2.34816	0.00375466	0.0144581
202035_s_at	SFRP1_x000D_	0.0401242	0.062625	2.34685	5.05497e-08	2.08816e-06
222116_s_at	TBC1D16_x000D_	0.00243819	0.0589337	2.34321	6.66845e-06	0.000110253
203381_s_at	APOE_x000D_	0.00332033	0.0116581	2.34074	0.000329694	0.00227232
218094_s_at	DBNDD2_x000D_	0.00853209	0.0295884	2.34035	3.99466e-07	1.1213e-05
203498_at	RCAN2_x000D_	0.0160229	0.0512813	2.33684	4.61214e-05	0.000505746
205330_at	MN1_x000D_	0.0285668	0.0538806	2.33282	0.000427477	0.00277209
205923_at	RELN_x000D_	0.0727188	0.156066	2.33051	0.0307338	0.0698039
218618_s_at	FNDC3B_x000D_	0.00167288	0.00167288	2.32746	2.90702e-06	5.64219e-05
214032_at	ZAP70_x000D_	0.0475214	0.194536	2.3268	0.0132017	0.0369972
211208_s_at	CASK_x000D_	0.00416986	0.00559319	2.32577	4.81614e-08	2.03196e-06
204992_s_at	PFN2_x000D_	0.00167288	0.00187236	2.32507	2.43756e-05	0.00030862
206242_at	TM4SF5_x000D_	0.104581	0.283796	2.32235	0.00162231	0.00763098
213424_at	KIAA0895_x000D_	0.0575224	0.108422	2.32057	2.84053e-07	8.67743e-06
206414_s_at	ASAP2_x000D_	0.0140062	0.0238494	2.31955	1.04841e-06	2.49715e-05
205477_s_at	AMBP_x000D_	0.427342	0.872917	2.31767	0.000104963	0.000953102
206299_at	FAM155B_x000D_	0.034059	0.144155	2.31528	6.5397e-08	2.5611e-06
204238_s_at	DNPH1_x000D_	0.0821541	0.163482	2.31326	4.14087e-05	0.000465846
205576_at	SERPIND1_x000D_	0.402422	0.682934	2.31314	0.00563911	0.0195532
204915_s_at	SOX11_x000D_	0.239476	0.44449	2.312	0.0120288	0.0344781
202196_s_at	DKK3_x000D_	0.0260386	0.0661871	2.31191	0.000128187	0.00110455
202619_s_at	PLOD2_x000D_	0.00171493	0.0026466	2.30917	0.0019537	0.00879694
214614_at	MNX1_x000D_	0.00773187	0.104128	2.30798	6.07848e-10	6.09544e-08
205111_s_at	PLCE1_x000D_	0.00385234	0.168025	2.30578	7.01068e-09	4.37015e-07
204973_at	GJB1_x000D_	0.221989	0.462085	2.30561	0.000725452	0.00410768
210056_at	RND1_x000D_	0.0914354	0.236432	2.30442	3.40803e-05	0.000400018
207558_s_at	PITX2_x000D_	0.0557584	0.163475	2.3011	4.76861e-06	8.30068e-05
208608_s_at	SNTB1_x000D_	0.200914	0.497526	2.30095	8.9254e-05	0.000846568
204689_at	HHEX_x000D_	0.00981003	0.0256461	2.29772	1.42333e-05	0.000203901
208893_s_at	DUSP6_x000D_	0.103015	0.483715	2.29756	2.10377e-05	0.000274651
205186_at	DNALI1_x000D_	0.181981	0.677399	2.29675	3.00873e-07	9.0909e-06
211343_s_at	COL13A1_x000D_	0.0370907	0.0516551	2.29109	0.00155767	0.00738468
213198_at	ACVR1B_x000D_	0.00167288	0.00315376	2.29036	1.0215e-09	9.06152e-08
217975_at	WBP5_x000D_	0.00183827	0.00178798	2.28974	0.000563326	0.00340568
218445_at	H2AFY2_x000D_	0.0270402	0.464099	2.28938	1.52669e-11	2.85502e-09
206669_at	GAD1_x000D_	0.139037	0.555699	2.28821	1.5871e-05	0.000221626
222217_s_at	SLC27A3_x000D_	0.00259514	0.00441089	2.28616	1.63832e-07	5.48957e-06
219236_at	PAQR6_x000D_	0.0488448	0.210728	2.28481	1.76026e-08	9.1922e-07
206915_at	NKX2-2_x000D_	0.16961	0.654468	2.28455	7.1396e-07	1.8162e-05
215206_at	NA_x000D_	0.0403867	0.0600657	2.28296	0.00111185	0.00568604
201363_s_at	IVNS1ABP_x000D_	0.00217375	0.00307818	2.2827	1.73362e-07	5.71213e-06
58780_s_at	ARHGEF40_x000D_	0.015447	0.160335	2.28086	2.64915e-07	8.12868e-06
218477_at	TMEM14A_x000D_	0.00364587	0.00907465	2.27977	0.000265241	0.00192074
201876_at	PON2_x000D_	0.00202142	0.0104465	2.27902	8.39423e-07	2.07831e-05
203669_s_at	DGAT1_x000D_	0.0969399	0.14379	2.27872	0.00572855	0.0197545
205401_at	AGPS_x000D_	0.00302333	0.00698044	2.27664	0.000313731	0.00219382
203285_s_at	HS2ST1_x000D_	0.00188032	0.0135294	2.27611	4.84293e-07	1.32711e-05
207168_s_at	H2AFY_x000D_	0.00167288	0.00213068	2.27583	8.54115e-06	0.000134928
213921_at	SST_x000D_	0.279254	0.460632	2.27299	0.142414	0.211255
200972_at	TSPAN3_x000D_	0.00167288	0.00193236	2.27218	8.43948e-09	5.05584e-07
209361_s_at	PCBP4_x000D_	0.0251973	0.162527	2.27125	1.24311e-09	1.07518e-07
208886_at	H1F0_x000D_	0.00253252	0.00414018	2.26932	4.68821e-07	1.28982e-05
208664_s_at	TTC3_x000D_	0.103665	0.449066	2.26865	6.55037e-08	2.5611e-06
218756_s_at	DHRS11_x000D_	0.0789371	0.0528623	2.26678	0.0013594	0.00665917
201051_at	ANP32A_x000D_	0.00167288	0.00170165	2.26259	2.17706e-05	0.00028209
219669_at	CD177_x000D_	0.0602593	0.333707	2.26055	0.000100368	0.000926274
205573_s_at	SNX7_x000D_	0.00209417	0.00891738	2.25553	3.88715e-06	7.11539e-05
204105_s_at	NRCAM_x000D_	0.076467	0.158701	2.24622	0.000447927	0.00286876
212092_at	PEG10_x000D_	0.0127283	0.114347	2.24339	0.00211696	0.00935183
205009_at	TFF1_x000D_	0.157924	0.384623	2.23964	0.000569943	0.003433
214586_at	GPR37_x000D_	0.0615797	0.49448	2.23849	0.000175712	0.00139506
211612_s_at	IL13RA1_x000D_	0.0115842	0.0204712	2.23628	4.85084e-05	0.000524851
212539_at	CHD1L_x000D_	0.00167288	0.00170165	2.23556	2.55844e-05	0.000321101
203196_at	ABCC4_x000D_	0.0528967	0.0303021	2.23501	5.08927e-07	1.38638e-05
201135_at	ECHS1_x000D_	0.00167288	0.00167288	2.23377	2.52385e-09	1.84953e-07
211689_s_at	TMPRSS2_x000D_	0.386174	0.646469	2.23263	0.00118902	0.0060052
219901_at	FGD6_x000D_	0.0294017	0.031614	2.22985	8.46549e-06	0.000133886
219631_at	LRP12_x000D_	0.00758446	0.0472416	2.22618	9.57278e-09	5.56609e-07
209301_at	CA2_x000D_	0.0225303	0.0169178	2.22598	0.0475625	0.0961615
210130_s_at	TM7SF2_x000D_	0.0192101	0.179474	2.22542	5.61646e-08	2.27262e-06
202641_at	ARL3_x000D_	0.00167288	0.00182503	2.22388	1.72819e-05	0.000237023
212981_s_at	FAM115A_x000D_	0.00880863	0.0233587	2.21889	2.34171e-08	1.14029e-06
220675_s_at	PNPLA3_x000D_	0.130378	0.712753	2.21877	5.0371e-08	2.08816e-06
217963_s_at	NGFRAP1_x000D_	0.00171493	0.00178798	2.21677	3.41124e-06	6.38789e-05
218245_at	TSKU_x000D_	0.0156808	0.22368	2.21066	1.54552e-09	1.25074e-07
204019_s_at	SH3YL1_x000D_	0.00167288	0.00215752	2.20984	0.00117885	0.00597126
218552_at	ECHDC2_x000D_	0.00289879	0.00891411	2.20749	5.05837e-06	8.75003e-05
205093_at	PLEKHA6_x000D_	0.377925	0.893932	2.20231	2.50461e-08	1.19517e-06
216060_s_at	DAAM1_x000D_	0.00661183	0.0134486	2.20056	2.4169e-06	4.92581e-05
210220_at	FZD2_x000D_	0.00625903	0.11862	2.19997	1.05628e-05	0.000162055
204444_at	KIF11_x000D_	0.0352418	0.0198139	2.19836	0.000541216	0.00330376
202528_at	GALE_x000D_	0.00471413	0.0411432	2.19773	9.66722e-08	3.52053e-06
218236_s_at	PRKD3_x000D_	0.00183827	0.0017387	2.19638	6.7337e-05	0.000677212
208979_at	NCOA6_x000D_	0.00234401	0.00241706	2.19607	1.10379e-08	6.3119e-07
211980_at	COL4A1_x000D_	0.00183827	0.00170165	2.19091	0.000123669	0.00107297
204235_s_at	GULP1_x000D_	0.0179205	0.00500413	2.19043	0.00081761	0.00450777
208891_at	DUSP6_x000D_	0.00234401	0.0033655	2.19012	8.08928e-05	0.000781184
200790_at	ODC1_x000D_	0.00171493	0.00279229	2.18923	1.1583e-06	2.69851e-05
202890_at	AL023284.1_x000D_	0.0139627	0.196247	2.18764	6.5515e-08	2.5611e-06
214274_s_at	ACAA1_x000D_	0.0018653	0.0150637	2.17921	9.08188e-07	2.22442e-05
201412_at	LRP10_x000D_	0.00326975	0.00744506	2.17897	0.000178399	0.00141016
214642_x_at	MAGEA5_x000D_	0.17459	0.340369	2.17528	0.000115471	0.00102629
205080_at	RARB_x000D_	0.0104945	0.043148	2.17303	4.39551e-06	7.75651e-05
212739_s_at	NME4_x000D_	0.011115	0.00384528	2.17207	4.27317e-05	0.000476589
205710_at	LRP2_x000D_	0.101804	0.120297	2.17123	0.0323041	0.0723602
212992_at	AHNAK2_x000D_	0.116946	0.29462	2.17005	6.11799e-06	0.000102997
219028_at	HIPK2_x000D_	0.0167731	0.0364882	2.16507	0.000115142	0.00102535
214172_x_at	RYK_x000D_	0.00221581	0.00244832	2.16411	3.11273e-06	5.94146e-05
220441_at	DNAJC22_x000D_	0.0533096	0.359523	2.16125	9.03999e-09	5.3691e-07
202859_x_at	CXCL8_x000D_	0.0539705	0.06095	2.16063	0.366978	0.382815
208767_s_at	LAPTM4B_x000D_	0.00167288	0.00167288	2.15999	0.000536057	0.0032795
209459_s_at	ABAT_x000D_	0.128824	0.122399	2.15868	0.00172883	0.00800546
221188_s_at	CIDEB_x000D_	0.00597932	0.0403123	2.1585	2.31946e-05	0.000296928
205882_x_at	ADD3_x000D_	0.00255308	0.00180453	2.15644	0.00334925	0.0132614
205523_at	HAPLN1_x000D_	0.204671	0.386011	2.15574	0.0165547	0.0438706
208977_x_at	TUBB4B_x000D_	0.00167288	0.00167288	2.15192	1.92413e-06	4.09157e-05
217553_at	STEAP1B_x000D_	0.0806205	0.248812	2.15158	1.41688e-05	0.000203186
208963_x_at	FADS1_x000D_	0.0512286	0.261317	2.15137	3.18937e-06	6.04604e-05
204686_at	IRS1_x000D_	0.00448503	0.00420075	2.15041	2.30694e-07	7.25558e-06
209032_s_at	CADM1_x000D_	0.00808605	0.0302682	2.14726	1.51403e-05	0.000213359
201839_s_at	EPCAM_x000D_	0.00167288	0.0166166	2.14726	0.00117831	0.0059707
205769_at	SLC27A2_x000D_	0.0958097	0.224221	2.14658	2.53222e-07	7.8394e-06
209726_at	CA11_x000D_	0.0399683	0.236376	2.14639	9.12165e-07	2.22628e-05
204342_at	SLC25A24_x000D_	0.00629258	0.00673704	2.14426	2.4731e-07	7.69079e-06
201043_s_at	ANP32A_x000D_	0.00886585	0.0774846	2.14204	0.00136503	0.00668199
213186_at	DZIP3_x000D_	0.0258424	0.0527162	2.14046	2.36086e-05	0.000301242
216484_x_at	HDGF_x000D_	0.00346964	0.00790367	2.13679	2.83709e-10	3.21813e-08
221256_s_at	HDHD3_x000D_	0.0441762	0.217884	2.13441	5.34755e-08	2.18941e-06
201206_s_at	RRBP1_x000D_	0.00176909	0.0206199	2.1322	2.62961e-06	5.25865e-05
212446_s_at	CERS6_x000D_	0.00207826	0.010439	2.13075	1.6093e-09	1.28731e-07
213064_at	ZC3H14_x000D_	0.00682212	0.00240677	2.12775	2.4169e-07	7.54996e-06
201887_at	IL13RA1_x000D_	0.00373732	0.00525852	2.12722	1.36226e-05	0.000196782
203365_s_at	MMP15_x000D_	0.00415815	0.195616	2.11654	6.65435e-05	0.000672326
207079_s_at	CTD-2540L5.5_x000D_	0.0097182	0.0537282	2.11338	0.00146104	0.0070301
AFFX-BioB-3_at	NA_x000D_	0.0172366	0.0117483	2.11111	0.80679	0.570995
203373_at	SOCS2_x000D_	0.00259514	0.00326443	2.10882	2.31827e-06	4.74578e-05
202853_s_at	RYK_x000D_	0.00183827	0.00196941	2.10632	1.93832e-06	4.10731e-05
220951_s_at	A1CF_x000D_	0.010331	0.0370241	2.10471	0.000153386	0.00126122
221788_at	PGM3_x000D_	0.0766919	0.0669913	2.10449	2.82895e-05	0.000347061
218780_at	HOOK2_x000D_	0.034142	0.193827	2.10393	5.37019e-08	2.1922e-06
221590_s_at	ALDH6A1_x000D_	0.0129827	0.0518564	2.10253	0.000106193	0.000961125
204358_s_at	FLRT2_x000D_	0.00222603	0.0505184	2.10245	8.26481e-05	0.000794255
220305_at	MAVS_x000D_	0.0207133	0.0306157	2.10209	1.51817e-05	0.000213725
203553_s_at	MAP4K5_x000D_	0.00196443	0.00572251	2.10177	1.13966e-05	0.000172552
213283_s_at	SALL2_x000D_	0.00175699	0.00507539	2.10164	2.26607e-06	4.66653e-05
204454_at	LDOC1_x000D_	0.00443058	0.0307366	2.09859	5.82862e-05	0.000606462
213273_at	TENM4_x000D_	0.123198	0.407828	2.09549	9.70619e-05	0.00090329
207808_s_at	PROS1_x000D_	0.00897402	0.0465805	2.09145	0.000217835	0.00164618
213342_at	YAP1_x000D_	0.0389587	0.061844	2.09112	0.000111489	0.000997313
206918_s_at	CPNE1_x000D_	0.00234269	0.0116534	2.08981	3.25285e-06	6.12539e-05
203981_s_at	ABCD4_x000D_	0.00200356	0.0108372	2.0892	2.52601e-09	1.84953e-07
203510_at	MET_x000D_	0.0302062	0.104048	2.08724	6.67997e-05	0.000673317
201203_s_at	RRBP1_x000D_	0.0741069	0.32222	2.08675	0.000104488	0.000951285
212053_at	PDXDC1_x000D_	0.0027221	0.00757256	2.08621	5.64752e-08	2.27852e-06
202089_s_at	SLC39A6_x000D_	0.0374491	0.00573826	2.08459	0.00342085	0.0134755
203343_at	UGDH_x000D_	0.00505038	0.00227262	2.0835	8.86762e-05	0.0008434
209109_s_at	TSPAN6_x000D_	0.00272252	0.0361232	2.08333	0.000562336	0.00340266
201825_s_at	SCCPDH_x000D_	0.00747288	0.102054	2.08317	1.20292e-07	4.21434e-06
214446_at	ELL2_x000D_	0.188774	0.489752	2.07991	0.0038372	0.0147095
201566_x_at	NA_x000D_	0.0084962	0.111652	2.07807	7.78671e-05	0.000758314
211964_at	COL4A2_x000D_	0.00171493	0.00225522	2.07611	0.000166572	0.00133854
209652_s_at	PGF_x000D_	0.012813	0.15426	2.07535	6.03932e-06	0.000101921
204720_s_at	DNAJC6_x000D_	0.0633154	0.273733	2.07234	0.000133446	0.00113853
218988_at	SLC35E3_x000D_	0.00493304	0.00802914	2.07105	0.00224419	0.00976917
212321_at	SGPL1_x000D_	0.0109693	0.00854437	2.07061	1.31185e-06	2.98096e-05
219693_at	AGPAT4_x000D_	0.0568332	0.348857	2.06923	1.05804e-07	3.77363e-06
212599_at	AUTS2_x000D_	0.0372808	0.00185381	2.06911	0.00564528	0.0195648
216960_s_at	ZNF133_x000D_	0.00270773	0.011107	2.0689	4.41526e-07	1.23131e-05
209962_at	EPOR_x000D_	0.0235224	0.280529	2.06859	3.72597e-07	1.0787e-05
206928_at	ZNF124_x000D_	0.0385115	0.021709	2.06836	2.48356e-06	5.03941e-05
219833_s_at	EFHC1_x000D_	0.0558788	0.125705	2.06834	0.000178781	0.00141214
206070_s_at	EPHA3_x000D_	0.112977	0.234387	2.06545	0.0243208	0.0586961
219013_at	GALNT11_x000D_	0.00179905	0.00285852	2.06497	1.12332e-06	2.64373e-05
214121_x_at	PDLIM7_x000D_	0.138032	0.466358	2.06369	0.000186133	0.00145686
209343_at	EFHD1_x000D_	0.00971521	0.0590277	2.06353	0.00132649	0.0065396
209108_at	TSPAN6_x000D_	0.00234401	0.00179626	2.06313	0.00213223	0.0094031
203713_s_at	LLGL2_x000D_	0.00279599	0.00944683	2.0623	2.9212e-08	1.33858e-06
206000_at	MEP1A_x000D_	0.474659	0.751038	2.06082	0.00358555	0.013981
203576_at	BCAT2_x000D_	0.0138024	0.220637	2.05918	3.63226e-10	3.89652e-08
210999_s_at	GRB10_x000D_	0.00192238	0.00209034	2.05797	1.26797e-05	0.00018647
215559_at	ABCC6_x000D_	0.197451	0.736713	2.05775	1.63333e-08	8.79488e-07
202520_s_at	MLH1_x000D_	0.00260074	0.00541327	2.05762	7.25719e-08	2.81211e-06
201310_s_at	NREP_x000D_	0.00189526	0.00225666	2.05546	5.73869e-05	0.000600718
202421_at	IGSF3_x000D_	0.00252303	0.00560999	2.05278	1.95465e-05	0.000259043
200606_at	DSP_x000D_	0.00179905	0.0017592	2.05238	0.000428335	0.00277246
220028_at	ACVR2B_x000D_	0.00176909	0.00511661	2.0523	8.25553e-05	0.000793915
220566_at	PIK3R5_x000D_	0.00464634	0.0165401	2.05209	8.21202e-06	0.000130324
213712_at	ELOVL2_x000D_	0.132803	0.382879	2.05097	0.00323158	0.012909
217404_s_at	COL2A1_x000D_	0.244459	0.654702	2.05052	0.000228625	0.00170465
203586_s_at	ARL4D_x000D_	0.0018411	0.00865983	2.04992	1.73957e-05	0.000237549
205807_s_at	TUFT1_x000D_	0.00167288	0.002243	2.04883	1.05952e-06	2.51927e-05
209460_at	ABAT_x000D_	0.214765	0.293734	2.04646	0.00184478	0.00840324
215407_s_at	ASTN2_x000D_	0.0162502	0.0781037	2.04536	3.80313e-05	0.000434597
221646_s_at	ZDHHC11_x000D_	0.00766573	0.0239801	2.04353	0.000276065	0.00198252
219763_at	DENND1A_x000D_	0.065702	0.135382	2.03922	0.00140663	0.00682765
214581_x_at	TNFRSF21_x000D_	0.0665022	0.0318373	2.03835	0.0108657	0.0320103
206606_at	LIPC_x000D_	0.512057	0.909364	2.03651	0.00016201	0.00131095
214720_x_at	SEPT10_x000D_	0.0430343	0.0148783	2.03455	0.00602631	0.0204902
201038_s_at	ANP32A_x000D_	0.00395686	0.0078491	2.03112	4.11208e-06	7.42341e-05
221452_s_at	TMEM14B_x000D_	0.00311572	0.00178604	2.03097	0.00562157	0.0194973
203296_s_at	ATP1A2_x000D_	0.0317678	0.0819664	2.03084	0.00147414	0.00706858
204984_at	GPC4_x000D_	0.0130915	0.017276	2.02965	0.0203793	0.0513696
219317_at	POLI_x000D_	0.00521577	0.00866588	2.02678	4.03051e-05	0.000456808
212337_at	TUG1_x000D_	0.0245054	0.00453478	2.02547	3.81321e-05	0.000434904
216593_s_at	PIGC_x000D_	0.0228683	0.0287712	2.02315	0.000371868	0.00249932
213147_at	HOXA10_x000D_	0.164895	0.530436	2.02134	8.40368e-08	3.16017e-06
206208_at	CA4_x000D_	0.146583	0.263161	2.02125	0.0116327	0.0336848
209578_s_at	POFUT2_x000D_	0.00242325	0.00901152	2.02037	4.01476e-06	7.3007e-05
210963_s_at	GYG2_x000D_	0.0619042	0.173354	2.01989	3.70748e-05	0.00042613
212237_at	ASXL1_x000D_	0.00167288	0.00299751	2.01825	7.93826e-07	1.98651e-05
214632_at	NRP2_x000D_	0.0473402	0.0916417	2.01636	0.00141357	0.00684454
202440_s_at	ST5_x000D_	0.00823187	0.0532502	2.01539	2.93154e-05	0.000355861
218229_s_at	POGK_x000D_	0.0226426	0.0121224	2.01482	0.000495782	0.00309006
203429_s_at	SUCO_x000D_	0.00212982	0.00398861	2.01475	1.4611e-05	0.000207592
209368_at	EPHX2_x000D_	0.245301	0.515568	2.014	4.71593e-05	0.000514275
203368_at	CRELD1_x000D_	0.00460223	0.0205592	2.01257	5.38276e-07	1.4443e-05
213726_x_at	TUBB4B_x000D_	0.00167288	0.00167288	2.0106	2.98239e-06	5.74817e-05
204294_at	AMT_x000D_	0.00355189	0.0143507	2.01053	9.72224e-07	2.34393e-05
219218_at	BAHCC1_x000D_	0.123685	0.481289	2.00957	6.64453e-07	1.72567e-05
201117_s_at	CPE_x000D_	0.00538756	0.0144828	2.00933	0.00570163	0.0197009
216331_at	ITGA7_x000D_	0.104511	0.376949	2.00797	4.26392e-05	0.000476273
214113_s_at	RBM8A_x000D_	0.00280781	0.00170165	2.00644	0.000207993	0.00158935
209238_at	STX3_x000D_	0.00392433	0.00245393	2.00439	0.000143126	0.00119894
203499_at	EPHA2_x000D_	0.00680069	0.0268244	2.00439	0.000159495	0.00130064
211062_s_at	CPZ_x000D_	0.284392	0.761879	2.00397	1.75501e-05	0.000238808
200872_at	S100A10_x000D_	0.00171493	0.00170165	2.00317	0.000110869	0.000994333
208029_s_at	LAPTM4B_x000D_	0.00167288	0.00854899	2.0028	0.000391561	0.0026003
221489_s_at	SPRY4_x000D_	0.00192522	0.00394465	2.00256	0.000297444	0.00210762
213082_s_at	SLC35D2_x000D_	0.0311597	0.184583	2.00231	1.03303e-07	3.72281e-06
211248_s_at	CHRD_x000D_	0.124045	0.391651	2.00112	0.000854486	0.00466287
212517_at	ATRN_x000D_	0.00239953	0.00606881	2.00096	1.64155e-08	8.80491e-07
212665_at	TIPARP_x000D_	0.0389383	0.0267832	2.00049	0.000136331	0.00115957
218060_s_at	USB1_x000D_	0.018437	0.117591	1.99991	3.81532e-09	2.61378e-07
204731_at	TGFBR3_x000D_	0.00797579	0.018138	1.99931	0.0423208	0.0881881
212364_at	MYO1B_x000D_	0.00448503	0.00218962	1.99559	3.15876e-06	6.01056e-05
210319_x_at	MSX2_x000D_	0.0355836	0.109774	1.99533	1.38171e-06	3.11414e-05
209064_x_at	AC026271.5_x000D_	0.00183827	0.00185186	1.99532	0.000381836	0.00255268
211987_at	TOP2B_x000D_	0.00188032	0.00237616	1.99485	2.53325e-05	0.000318984
220727_at	KCNK10_x000D_	0.0483655	0.204545	1.99379	3.04698e-09	2.17349e-07
215248_at	NA_x000D_	0.134004	0.395971	1.9932	0.000909099	0.00487619
209925_at	OCLN_x000D_	0.00579552	0.0674563	1.99272	0.000141461	0.00119003
213361_at	TDRD7_x000D_	0.0071225	0.0279676	1.99205	0.000328795	0.00226821
221786_at	C6orf120_x000D_	0.0209315	0.0113698	1.99147	0.000306731	0.00215956
211240_x_at	CTNND1_x000D_	0.00167288	0.00176748	1.99026	3.55066e-07	1.04102e-05
204141_at	TUBB2A_x000D_	0.00204855	0.00211912	1.98817	0.00345789	0.0135905
212725_s_at	TUG1_x000D_	0.00183827	0.00170165	1.98761	0.000112112	0.00100224
206314_at	ZKSCAN7_x000D_	0.134196	0.0832552	1.98664	0.0187922	0.0483543
205406_s_at	SPA17_x000D_	0.0260231	0.0442553	1.98547	1.80007e-06	3.87408e-05
203129_s_at	KIF5C_x000D_	0.131696	0.399229	1.98362	0.0010808	0.0055601
207140_at	ALPI_x000D_	0.642279	0.994289	1.98319	3.60529e-07	1.05257e-05
202814_s_at	HEXIM1_x000D_	0.00179905	0.00497714	1.98252	1.63809e-07	5.48957e-06
205768_s_at	SLC27A2_x000D_	0.0669382	0.327343	1.98156	9.66182e-07	2.3375e-05
210608_s_at	FUT2_x000D_	0.0123906	0.0336662	1.98117	1.61384e-05	0.000224003
201598_s_at	INPPL1_x000D_	0.0111684	0.0588956	1.98114	1.41954e-09	1.174e-07
212285_s_at	AGRN_x000D_	0.00252676	0.00433081	1.98024	4.46467e-07	1.24065e-05
211715_s_at	BDH1_x000D_	0.0647054	0.265374	1.9802	1.4523e-06	3.23635e-05
220536_at	VRTN_x000D_	0.0738853	0.335523	1.97875	0.000104264	0.000950186
207426_s_at	TNFSF4_x000D_	0.0912808	0.12203	1.97466	5.35348e-05	0.000570139
219553_at	NME7_x000D_	0.0376965	0.137479	1.97455	9.42633e-05	0.000883784
208862_s_at	CTNND1_x000D_	0.00264635	0.00354185	1.97425	3.36808e-07	9.93801e-06
213246_at	TMEM251_x000D_	0.0454341	0.00178604	1.97385	0.00303013	0.0122663
219918_s_at	ASPM_x000D_	0.00248267	0.0409206	1.97352	0.000570448	0.00343313
211810_s_at	GALC_x000D_	0.069536	0.0671554	1.9731	0.00014872	0.00123238
217857_s_at	RBM8A_x000D_	0.0769465	0.246112	1.97273	5.09906e-05	0.000548278
215017_s_at	FNBP1L_x000D_	0.0020362	0.00195869	1.97271	0.00194395	0.00876835
219321_at	MPP5_x000D_	0.0100781	0.0150853	1.97207	0.000114508	0.00102036
217481_x_at	RP11-680C21.1_x000D_	0.00632336	0.0967918	1.97194	6.61006e-07	1.72266e-05
220135_s_at	SLC7A9_x000D_	0.0740164	0.189778	1.97159	0.00094923	0.00502138
220542_s_at	BPIFA1_x000D_	0.0581982	0.0829563	1.97108	0.0363884	0.0791266
217030_at	NA_x000D_	0.075167	0.231641	1.97059	0.000849967	0.00465096
215723_s_at	PLD1_x000D_	0.0320308	0.253066	1.97014	0.000165649	0.00133382
204596_s_at	STC1_x000D_	0.0726836	0.124286	1.96899	0.000262436	0.00190541
218772_x_at	TMEM38B_x000D_	0.00283155	0.00244054	1.96711	0.00691962	0.022729
200636_s_at	PTPRF_x000D_	0.00464791	0.0240174	1.96496	5.91614e-05	0.000613004
208999_at	SEPT8_x000D_	0.00323525	0.0121773	1.96484	3.34677e-08	1.48221e-06
204624_at	ATP7B_x000D_	0.0091345	0.0198137	1.96433	6.32125e-06	0.000105394
201058_s_at	MYL9_x000D_	0.0204837	0.126567	1.96366	0.00589186	0.0201718
209159_s_at	NDRG4_x000D_	0.043238	0.276391	1.96355	0.0001114	0.000997158
213217_at	ADCY2_x000D_	0.22085	0.632378	1.96307	1.09137e-08	6.26677e-07
202112_at	VWF_x000D_	0.00993371	0.118356	1.96297	0.0190278	0.0487893
204920_at	CPS1_x000D_	0.0370976	0.0429691	1.96035	0.0101191	0.0304223
219249_s_at	FKBP10_x000D_	0.07747	0.356883	1.9597	7.47524e-05	0.000734703
210676_x_at	RGPD4_x000D_	0.00179905	0.00266315	1.95667	1.68065e-05	0.000231881
201752_s_at	ADD3_x000D_	0.00234401	0.00193819	1.95616	0.000480111	0.00301043
204078_at	LEPREL4_x000D_	0.0259895	0.368298	1.95358	7.93655e-07	1.98651e-05
200903_s_at	AHCY_x000D_	0.00171493	0.00173043	1.95307	0.000343007	0.0023429
208530_s_at	RARB_x000D_	0.217022	0.567626	1.95155	9.52126e-07	2.30753e-05
219617_at	CAMKMT_x000D_	0.100739	0.241069	1.95076	0.00168315	0.00784255
205347_s_at	TMSB15A_x000D_	0.00427529	0.00319962	1.94824	0.253429	0.308206
218102_at	DERA_x000D_	0.00217375	0.00167288	1.94799	0.0188609	0.0484575
202620_s_at	PLOD2_x000D_	0.00183827	0.0017387	1.94782	0.0236278	0.0573638
203216_s_at	MYO6_x000D_	0.00396639	0.00984181	1.94686	0.000449981	0.00287492
209693_at	ASTN2_x000D_	0.0198668	0.113732	1.94462	0.00041168	0.00269746
212685_s_at	TBL2_x000D_	0.00171493	0.00396246	1.94236	1.04392e-07	3.73862e-06
207002_s_at	PLAGL1_x000D_	0.0462639	0.0291685	1.94144	0.0149703	0.04068
202728_s_at	LTBP1_x000D_	0.0489347	0.329604	1.94035	4.69964e-08	1.98887e-06
209468_at	LRP5_x000D_	0.0592116	0.209933	1.94032	4.60536e-07	1.27718e-05
206363_at	MAF_x000D_	0.0180792	0.184453	1.94012	6.16584e-05	0.00063111
215535_s_at	AGPAT1_x000D_	0.00412514	0.010011	1.939	1.78697e-06	3.85186e-05
213067_at	MYH10_x000D_	0.0855267	0.224454	1.93821	5.38116e-05	0.000571506
214474_at	PRKAB2_x000D_	0.0105911	0.0268581	1.9376	0.000798183	0.00441827
208799_at	PSMB5_x000D_	0.00167288	0.0017592	1.93582	2.36622e-05	0.000301242
203857_s_at	PDIA5_x000D_	0.00266421	0.00515763	1.93567	4.27392e-05	0.000476589
214218_s_at	XIST_x000D_	0.0973026	0.0380873	1.93567	0.363399	0.380718
203002_at	AMOTL2_x000D_	0.00331787	0.00669128	1.93532	1.188e-06	2.7492e-05
204976_s_at	AMMECR1_x000D_	0.00412225	0.00332361	1.93529	0.00254964	0.0108065
209431_s_at	PATZ1_x000D_	0.00804774	0.0312312	1.93442	2.04106e-07	6.52316e-06
211057_at	ROR1_x000D_	0.174824	0.551531	1.93409	1.31594e-06	2.98536e-05
210069_at	CHKB-CPT1B_x000D_	0.0122801	0.0403414	1.93086	0.0046672	0.0169698
204513_s_at	ELMO1_x000D_	0.0342012	0.0544994	1.93072	0.000904442	0.00485875
202236_s_at	SLC16A1_x000D_	0.00171493	0.00256257	1.9302	0.00353673	0.0138143
214235_at	CYP3A5_x000D_	0.0996358	0.384332	1.92952	0.00870024	0.0270376
206132_at	MCC_x000D_	0.0130977	0.0446625	1.92803	1.6794e-06	3.6831e-05
203417_at	MFAP2_x000D_	0.001968	0.0535137	1.9279	0.000154923	0.00126933
209857_s_at	SPHK2_x000D_	0.120135	0.726727	1.92673	2.99954e-08	1.36543e-06
205422_s_at	ITGBL1_x000D_	0.24827	0.237579	1.92561	0.259919	0.312794
202454_s_at	ERBB3_x000D_	0.00242682	0.00731969	1.92557	0.00624948	0.0210781
219395_at	ESRP2_x000D_	0.00982707	0.0663363	1.92545	3.30614e-06	6.20788e-05
219377_at	GAREM_x000D_	0.0475634	0.076852	1.92509	0.00998442	0.0301088
202427_s_at	MPC2_x000D_	0.0018532	0.00218678	1.92506	9.23926e-05	0.000870372
209543_s_at	CD34_x000D_	0.00871052	0.0228504	1.9217	0.00405486	0.015298
204099_at	SMARCD3_x000D_	0.0245351	0.117493	1.92077	3.0781e-05	0.00036848
212703_at	TLN2_x000D_	0.0311299	0.197814	1.92041	4.63441e-09	3.09823e-07
222244_s_at	TUG1_x000D_	0.00171493	0.00170165	1.91951	2.64986e-05	0.000330064
217665_at	CTD-2224J9.4_x000D_	0.0744356	0.00627664	1.91891	2.47986e-08	1.18746e-06
213476_x_at	TUBB2A_x000D_	0.00193731	0.00576078	1.91884	9.34178e-05	0.000878374
201329_s_at	ETS2_x000D_	0.0209648	0.0162369	1.91783	4.53965e-06	7.94211e-05
213438_at	NFASC_x000D_	0.0268425	0.112087	1.91772	0.00106332	0.0054873
208716_s_at	TMCO1_x000D_	0.00217828	0.00311859	1.91767	9.7557e-07	2.3479e-05
212329_at	SCAP_x000D_	0.00293398	0.00433134	1.91694	3.91398e-08	1.69262e-06
206949_s_at	RUSC1_x000D_	0.0151501	0.0367114	1.91678	0.000160912	0.00130679
211431_s_at	TYRO3_x000D_	0.0645137	0.146521	1.91677	6.81324e-07	1.76234e-05
202351_at	ITGAV_x000D_	0.00292703	0.0120932	1.91615	5.04539e-05	0.000543775
32836_at	AGPAT1_x000D_	0.00269533	0.0119703	1.91523	7.67669e-09	4.72151e-07
217990_at	GMPR2_x000D_	0.0122997	0.0105752	1.91514	0.000304467	0.00214748
212878_s_at	KLC1_x000D_	0.00233986	0.00239739	1.91371	4.14728e-05	0.000465846
222212_s_at	CERS2_x000D_	0.00224365	0.00502465	1.91262	4.22289e-06	7.56976e-05
212720_at	PAPOLA_x000D_	0.0716626	0.0113761	1.91201	0.013733	0.0381003
205555_s_at	MSX2_x000D_	0.172385	0.414686	1.91071	0.0030317	0.0122663
205512_s_at	AIFM1_x000D_	0.033199	0.0272796	1.9091	4.29245e-05	0.000477501
205509_at	CPB1_x000D_	0.151412	0.224096	1.90885	0.000698111	0.00398646
208212_s_at	ALK_x000D_	0.0546657	0.153298	1.90844	0.000357469	0.00241899
210437_at	MAGEA9_x000D_	0.195252	0.348874	1.90821	0.0103127	0.0307701
216071_x_at	AL590764.1_x000D_	0.0105672	0.0351004	1.90549	5.27667e-07	1.42414e-05
212372_at	MYH10_x000D_	0.00167288	0.00179626	1.90362	0.000275084	0.00197651
212153_at	POGZ_x000D_	0.00982932	0.0649136	1.90302	2.57645e-08	1.21701e-06
209966_x_at	ESRRG_x000D_	0.0732554	0.452374	1.90092	7.67708e-08	2.9267e-06
210191_s_at	PHTF1_x000D_	0.00551451	0.0205606	1.89759	0.000468989	0.00296081
203224_at	RFK_x000D_	0.00566089	0.0069849	1.89304	3.83782e-05	0.000437117
210794_s_at	MEG3_x000D_	0.0629074	0.0777454	1.89294	0.176453	0.244136
215440_s_at	BEX4_x000D_	0.00974508	0.00170165	1.89282	0.00121158	0.00609471
210102_at	VWA5A_x000D_	0.0233483	0.0378909	1.89222	0.0229443	0.056098
209521_s_at	AMOT_x000D_	0.0584095	0.232814	1.89163	1.1458e-07	4.0553e-06
210513_s_at	VEGFA_x000D_	0.0132805	0.0121242	1.89145	0.000136507	0.00115964
219496_at	SOWAHC_x000D_	0.00306596	0.00712363	1.89101	7.05777e-06	0.000115176
201193_at	IDH1_x000D_	0.00306791	0.00413856	1.89018	0.00146897	0.00705599
209577_at	PCYT2_x000D_	0.0103018	0.0366863	1.88956	9.37913e-06	0.000146328
202729_s_at	LTBP1_x000D_	0.00179905	0.0101541	1.88836	6.42897e-05	0.000654172
55065_at	MARK4_x000D_	0.0111383	0.0121955	1.88717	1.1623e-05	0.000174264
212245_at	MCFD2_x000D_	0.00171493	0.00173043	1.88554	1.68391e-06	3.68716e-05
214833_at	TMEM63A_x000D_	0.119304	0.247128	1.88422	0.00205728	0.00917196
202111_at	SLC4A2_x000D_	0.00696133	0.102	1.88401	1.22312e-05	0.000181417
218309_at	CAMK2N1_x000D_	0.00314893	0.0109857	1.88388	0.00405967	0.0153061
218653_at	NA_x000D_	0.0512346	0.197062	1.88373	8.39757e-09	5.0526e-07
220452_x_at	CECR7_x000D_	0.062289	0.14113	1.88352	6.67808e-07	1.73061e-05
213242_x_at	CEP170B_x000D_	0.00767757	0.0293023	1.88209	3.74751e-07	1.07968e-05
212238_at	ASXL1_x000D_	0.00203352	0.0074605	1.88078	1.65834e-07	5.54323e-06
208051_s_at	PAIP1_x000D_	0.00536523	0.00198991	1.8807	0.0020843	0.00925663
202758_s_at	RFXANK_x000D_	0.0085423	0.0725435	1.88012	0.000144977	0.00121225
212985_at	APBB2_x000D_	0.00593648	0.00875839	1.87968	3.48637e-05	0.000407141
201616_s_at	CALD1_x000D_	0.005935	0.0137639	1.87898	6.66432e-05	0.000672679
214146_s_at	PPBP_x000D_	0.395955	0.344671	1.87809	0.287508	0.332907
209963_s_at	EPOR_x000D_	0.00687578	0.0559139	1.87758	9.20744e-07	2.24326e-05
206061_s_at	DICER1_x000D_	0.00167288	0.00207379	1.87577	4.8344e-05	0.000523892
203853_s_at	GAB2_x000D_	0.0632483	0.172128	1.87512	0.000150274	0.00124065
208704_x_at	APLP2_x000D_	0.00229992	0.0025737	1.8742	3.71747e-06	6.89601e-05
218872_at	TESC_x000D_	0.0471033	0.216473	1.8724	6.08578e-05	0.000624301
202806_at	DBN1_x000D_	0.00318725	0.0185141	1.87206	5.05576e-06	8.75003e-05
210976_s_at	PFKM_x000D_	0.00167288	0.00190942	1.87186	0.000168091	0.00134621
203131_at	PDGFRA_x000D_	0.0615228	0.0469854	1.87161	0.220378	0.281623
211342_x_at	AL590764.1_x000D_	0.0129922	0.0700454	1.87062	1.03497e-06	2.46939e-05
205209_at	ACVR1B_x000D_	0.0476283	0.111295	1.87061	5.99742e-05	0.000618362
203813_s_at	SLIT3_x000D_	0.163954	0.505451	1.87056	4.6826e-07	1.28982e-05
218510_x_at	FAM134B_x000D_	0.114162	0.378083	1.86994	2.81169e-05	0.000345863
201737_s_at	MARCH6_x000D_	0.00669595	0.00246699	1.86969	0.000140169	0.00118132
204355_at	DHX30_x000D_	0.0629377	0.0189772	1.86942	0.000249477	0.00183054
201065_s_at	GTF2I_x000D_	0.00249882	0.00421934	1.86887	0.000808015	0.00446555
212989_at	SGMS1_x000D_	0.0200671	0.00440876	1.86786	0.0019543	0.00879694
203178_at	GATM_x000D_	0.00989205	0.0353159	1.86654	0.0506516	0.100768
201908_at	DVL3_x000D_	0.00587997	0.00632757	1.86595	0.00072099	0.00408576
205123_s_at	MSANTD3-TMEFF1_x000D_	0.0725443	0.109603	1.86538	0.00160629	0.00757108
221802_s_at	KIAA1598_x000D_	0.0020362	0.00343231	1.86509	8.08296e-05	0.000781119
204375_at	CLSTN3_x000D_	0.0420866	0.0759422	1.86492	5.42511e-05	0.000574851
207782_s_at	PSEN1_x000D_	0.0492908	0.0487229	1.86396	0.00809405	0.0255671
221806_s_at	SETD5_x000D_	0.00192238	0.00269369	1.86371	1.22238e-06	2.8053e-05
204634_at	NEK4_x000D_	0.020025	0.00213768	1.86333	0.000934433	0.00497407
206268_at	LEFTY1_x000D_	0.0143416	0.0134162	1.86268	0.331368	0.361367
203716_s_at	DPP4_x000D_	0.545017	0.950045	1.86239	0.000696932	0.00398369
211478_s_at	DPP4_x000D_	0.0977943	0.134584	1.86236	5.90058e-05	0.000612108
201242_s_at	ATP1B1_x000D_	0.00192595	0.00167288	1.85927	0.0656471	0.122397
200701_at	NPC2_x000D_	0.00167288	0.00167288	1.85871	4.14564e-05	0.000465846
201243_s_at	ATP1B1_x000D_	0.00293159	0.00513889	1.85854	0.0037193	0.0143609
205498_at	GHR_x000D_	0.102466	0.149605	1.85758	0.00659312	0.021943
205524_s_at	HAPLN1_x000D_	0.438007	0.758016	1.85464	0.008347	0.0261631
217791_s_at	ALDH18A1_x000D_	0.00509243	0.00199574	1.85274	2.87971e-05	0.000351418
205122_at	MSANTD3-TMEFF1_x000D_	0.0142882	0.0152665	1.85218	0.00145554	0.00700851
212128_s_at	DAG1_x000D_	0.0120164	0.0829891	1.85095	0.000103402	0.000945756
219342_at	CASD1_x000D_	0.00221581	0.00300395	1.8503	0.00377997	0.0145465
205083_at	AOX1_x000D_	0.0403954	0.155768	1.84974	0.00422799	0.0157877
207707_s_at	SEC13_x000D_	0.00197653	0.00540258	1.84915	1.18786e-07	4.17545e-06
218312_s_at	ZSCAN18_x000D_	0.0153647	0.0305682	1.849	3.75605e-05	0.000429926
203878_s_at	MMP11_x000D_	0.0225671	0.0808616	1.849	1.08535e-05	0.000165414
207747_s_at	DOK4_x000D_	0.021003	0.258464	1.84853	1.77854e-09	1.40642e-07
204805_s_at	H1FX_x000D_	0.00197937	0.0024317	1.84812	3.15806e-06	6.01056e-05
219615_s_at	KCNK5_x000D_	0.0142086	0.0253167	1.84798	2.11714e-05	0.000275907
203955_at	PPP1R26_x000D_	0.00943519	0.084291	1.84782	2.7295e-08	1.27179e-06
215273_s_at	TADA3_x000D_	0.0192098	0.089947	1.84736	6.64097e-06	0.00010993
205087_at	RWDD3_x000D_	0.0489405	0.0157321	1.84636	1.92014e-07	6.23752e-06
203120_at	TP53BP2_x000D_	0.00197937	0.00437469	1.84608	2.7953e-06	5.50254e-05
209522_s_at	CRAT_x000D_	0.0496241	0.12616	1.84498	1.85103e-05	0.000249177
213196_at	ZNF629_x000D_	0.0116417	0.0748924	1.84439	1.4076e-06	3.1622e-05
214264_s_at	EFCAB11_x000D_	0.00615296	0.00591269	1.84411	0.000121259	0.00105803
200999_s_at	CKAP4_x000D_	0.00216895	0.00391937	1.84362	0.00021206	0.00160976
220382_s_at	ARHGAP28_x000D_	0.151247	0.443229	1.84335	3.28449e-05	0.000387819
218748_s_at	EXOC5_x000D_	0.0922918	0.267512	1.84329	0.0291307	0.0669533
212234_at	ASXL1_x000D_	0.0521424	0.240905	1.84282	9.25842e-08	3.39848e-06
211425_x_at	SSX4_x000D_	0.196037	0.258381	1.84127	0.0513941	0.101821
208079_s_at	AURKA_x000D_	0.00171493	0.00855514	1.8411	0.00086633	0.0047144
217202_s_at	GLUL_x000D_	0.00460553	0.0144543	1.84106	0.000661237	0.00382867
219087_at	ASPN_x000D_	0.211759	0.176328	1.84094	0.750501	0.553048
201015_s_at	JUP_x000D_	0.00340444	0.00933976	1.84056	2.19897e-05	0.000284396
204557_s_at	DZIP1_x000D_	0.0750995	0.0483021	1.84046	0.000178185	0.00140984
200662_s_at	TOMM20_x000D_	0.00183827	0.00181675	1.83894	0.000172998	0.00137747
208964_s_at	FADS1_x000D_	0.00282838	0.00695017	1.83872	3.68817e-07	1.07224e-05
219166_at	DNAAF2_x000D_	0.0638446	0.00604674	1.83816	0.000362881	0.00244724
217419_x_at	AGRN_x000D_	0.00800264	0.0290942	1.83739	1.75295e-06	3.80222e-05
218437_s_at	LZTFL1_x000D_	0.0226559	0.00618687	1.8363	0.0032177	0.0128659
202234_s_at	SLC16A1_x000D_	0.0270492	0.00501401	1.83618	0.00498063	0.017833
213164_at	SLC5A3_x000D_	0.00243819	0.00266625	1.83601	0.00665666	0.0220537
209372_x_at	TUBB2A_x000D_	0.0215888	0.302312	1.83489	0.00160338	0.00755993
203242_s_at	PDLIM5_x000D_	0.0560724	0.135682	1.8344	0.00244511	0.0104753
216591_s_at	AC016292.3_x000D_	0.00868246	0.007001	1.83334	0.0165411	0.0438568
203506_s_at	MED12_x000D_	0.0427645	0.0777318	1.83298	2.52077e-06	5.10742e-05
213927_at	MAP3K9_x000D_	0.0327881	0.0190608	1.83171	0.000197381	0.00152425
205313_at	HNF1B_x000D_	0.0278184	0.162854	1.83142	1.89406e-05	0.000253736
209865_at	SLC35A3_x000D_	0.00772488	0.0702284	1.83021	1.17118e-06	2.72393e-05
203335_at	PHYH_x000D_	0.00192595	0.00183331	1.83007	0.00569439	0.0196906
218147_s_at	GLT8D1_x000D_	0.0457878	0.0159083	1.8275	5.16266e-05	0.000553396
217388_s_at	KYNU_x000D_	0.0237633	0.0948712	1.82632	0.378396	0.389775
217744_s_at	PERP_x000D_	0.00448503	0.00403889	1.82617	0.0113807	0.0331632
201034_at	ADD3_x000D_	0.00183827	0.00170165	1.82521	0.00527556	0.0185718
209585_s_at	MINPP1_x000D_	0.00255308	0.0039428	1.82495	0.000276228	0.00198267
203382_s_at	APOE_x000D_	0.00175699	0.00329616	1.82456	0.000237514	0.00175861
210904_s_at	IL13RA1_x000D_	0.00448503	0.0239921	1.82197	0.00178215	0.00819893
203963_at	CA12_x000D_	0.0314191	0.0880141	1.82064	0.0279127	0.0648866
218045_x_at	PTMS_x000D_	0.0183303	0.0565921	1.8205	0.00283472	0.0116905
212037_at	PNN_x000D_	0.00196443	0.00216645	1.82003	0.000177939	0.0014087
219913_s_at	CRNKL1_x000D_	0.013562	0.00832149	1.8184	0.00364482	0.0141603
208503_s_at	GATAD1_x000D_	0.0189856	0.0225495	1.81819	0.000374817	0.00251304
201591_s_at	NISCH_x000D_	0.00229992	0.00255892	1.81741	2.62382e-06	5.25467e-05
208782_at	FSTL1_x000D_	0.00171493	0.00193186	1.81642	9.96373e-05	0.000921064
213063_at	ZC3H14_x000D_	0.0142462	0.00591544	1.81628	2.40554e-05	0.000305125
218164_at	SPATA20_x000D_	0.00633684	0.0483746	1.81585	3.66133e-05	0.000422933
209043_at	PAPSS1_x000D_	0.00167288	0.00225134	1.81484	9.79285e-06	0.000152268
212787_at	YLPM1_x000D_	0.0020362	0.00173043	1.81399	8.0036e-07	1.99924e-05
203803_at	PCYOX1_x000D_	0.0244213	0.00757029	1.8138	0.00210999	0.00934073
205803_s_at	TRPC1_x000D_	0.0556743	0.00729157	1.81318	0.000217779	0.00164618
213549_at	PDZD8_x000D_	0.0753739	0.0390663	1.8121	0.0006601	0.0038269
210114_at	INVS_x000D_	0.0737558	0.0541823	1.81184	1.43638e-06	3.21641e-05
218935_at	EHD3_x000D_	0.072498	0.042251	1.81181	0.000104298	0.000950186
216521_s_at	BRCC3_x000D_	0.0198867	0.013125	1.80967	4.41732e-05	0.000489033
214164_x_at	CA12_x000D_	0.110384	0.209253	1.80963	0.0126234	0.0357529
213813_x_at	NA_x000D_	0.0599088	0.0381067	1.80941	0.949395	0.608818
220604_x_at	FTCD_x000D_	0.346018	0.788962	1.80926	0.000108091	0.000975111
215084_s_at	LRRC42_x000D_	0.0251863	0.108464	1.80888	7.0959e-07	1.81175e-05
212032_s_at	PTOV1_x000D_	0.0026138	0.0203746	1.80844	1.53625e-07	5.22344e-06
206860_s_at	MIOS_x000D_	0.00228586	0.0133426	1.80826	3.55604e-08	1.55729e-06
212674_s_at	DHX30_x000D_	0.00281752	0.00187431	1.80772	6.30015e-07	1.64499e-05
205078_at	PIGF_x000D_	0.0179625	0.00886085	1.80755	0.000356731	0.00241518
212345_s_at	CREB3L2_x000D_	0.00192595	0.00167288	1.80629	0.00026083	0.00189674
217894_at	KCTD3_x000D_	0.0294558	0.00571571	1.80357	0.000211012	0.00160445
213329_at	SRGAP2_x000D_	0.0202566	0.114897	1.80313	5.5651e-07	1.48387e-05
212698_s_at	SEPT10_x000D_	0.00456914	0.00205329	1.80183	0.00144164	0.00695339
222182_s_at	CNOT2_x000D_	0.00805729	0.00369924	1.80102	0.347845	0.371308
202925_s_at	PLAGL2_x000D_	0.0198665	0.0605452	1.80094	1.14535e-06	2.67734e-05
218792_s_at	BSPRY_x000D_	0.025609	0.081434	1.79989	0.000366575	0.00246974
211713_x_at	KIAA0101_x000D_	0.00269053	0.0362826	1.7991	0.000397799	0.00262971
209410_s_at	GRB10_x000D_	0.00750095	0.0389358	1.79908	6.05243e-05	0.000621801
201549_x_at	KDM5B_x000D_	0.00167288	0.00184553	1.79776	0.00131333	0.00648872
202364_at	MXI1_x000D_	0.00224097	0.00422999	1.79722	0.000711007	0.0040358
209311_at	BCL2L2_x000D_	0.00872452	0.00708428	1.79615	4.29277e-09	2.89783e-07
213027_at	TROVE2_x000D_	0.00864041	0.00220728	1.796	2.8731e-05	0.000350921
219072_at	BCL7C_x000D_	0.0122968	0.256658	1.79584	2.76447e-08	1.27947e-06
202830_s_at	SLC37A4_x000D_	0.0617212	0.206609	1.79529	5.7918e-05	0.000604448
203560_at	GGH_x000D_	0.00348498	0.0022245	1.79521	0.000447074	0.00286693
205203_at	PLD1_x000D_	0.126841	0.295296	1.79428	0.000165323	0.00133298
200698_at	KDELR2_x000D_	0.00192595	0.00167288	1.79402	0.00398249	0.0151115
222380_s_at	NA_x000D_	0.00411551	0.0152718	1.7917	0.0188446	0.0484543
217815_at	RP11-473N11.2_x000D_	0.00167288	0.00170165	1.79167	7.22893e-05	0.000716602
201096_s_at	ARF4_x000D_	0.00183827	0.00170165	1.79129	0.00192831	0.00871487
222161_at	NAALAD2_x000D_	0.143085	0.386377	1.79072	0.00206812	0.0092025
209537_at	EXTL2_x000D_	0.00193447	0.0022489	1.78939	0.00188397	0.0085508
205109_s_at	ARHGEF4_x000D_	0.0244333	0.0971378	1.78911	0.000155194	0.0012708
203262_s_at	FAM50A_x000D_	0.0022175	0.00359619	1.78856	0.000315728	0.00220445
218334_at	THOC7_x000D_	0.00284987	0.00178798	1.78844	0.000147033	0.0012246
209150_s_at	RP11-468E2.2_x000D_	0.00575615	0.00303205	1.78799	7.72731e-07	1.94073e-05
202875_s_at	PBX2_x000D_	0.00610832	0.066042	1.78781	3.08869e-05	0.000368811
210891_s_at	GTF2I_x000D_	0.00192238	0.00178798	1.78779	0.00060673	0.00358814
205608_s_at	ANGPT1_x000D_	0.0597202	0.070289	1.78772	0.0018393	0.00838931
201533_at	CTNNB1_x000D_	0.00192595	0.00178604	1.78709	5.44035e-05	0.000576024
206580_s_at	EFEMP2_x000D_	0.00622344	0.0215647	1.78634	2.95637e-05	0.000357749
202247_s_at	MTA1_x000D_	0.0284382	0.0210252	1.78557	8.82398e-05	0.000840931
206385_s_at	ANK3_x000D_	0.00607435	0.019956	1.78537	0.000647204	0.00377427
203192_at	ABCB6_x000D_	0.0676017	0.22097	1.78525	3.30759e-05	0.000390214
203238_s_at	NOTCH3_x000D_	0.00175699	0.00230889	1.78387	6.3353e-06	0.000105422
205876_at	LIFR_x000D_	0.0793785	0.184889	1.78321	0.000169038	0.00135294
203283_s_at	HS2ST1_x000D_	0.0495902	0.0229583	1.78316	7.38758e-06	0.000119711
204485_s_at	TOM1L1_x000D_	0.0381313	0.0144783	1.78218	0.00300284	0.012179
208938_at	PRCC_x000D_	0.00425795	0.00588595	1.78147	0.000349199	0.00237581
208429_x_at	HNF4A_x000D_	0.0596613	0.191642	1.78029	2.77869e-05	0.000342718
218648_at	CRTC3_x000D_	0.00196727	0.00460312	1.77956	0.000417809	0.002726
209194_at	CETN2_x000D_	0.00289193	0.00713024	1.77949	0.000321476	0.00223668
217922_at	MAN1A2_x000D_	0.00192522	0.00260425	1.77931	3.17682e-05	0.00037736
212875_s_at	C2CD2_x000D_	0.0181007	0.0271232	1.77867	0.00098533	0.00518119
209900_s_at	SLC16A1_x000D_	0.0298287	0.0130781	1.77788	0.00333287	0.0132306
220741_s_at	PPA2_x000D_	0.00392433	0.0024451	1.77787	0.000215141	0.00162957
211202_s_at	KDM5B_x000D_	0.00171493	0.00320222	1.77723	0.000495802	0.00309006
213075_at	OLFML2A_x000D_	0.00673553	0.106078	1.77722	3.75277e-07	1.07968e-05
205670_at	GAL3ST1_x000D_	0.28966	0.934054	1.77608	5.38538e-07	1.4443e-05
205742_at	TNNI3_x000D_	0.141521	0.0760388	1.77597	0.0651792	0.121741
207645_s_at	CHD1L_x000D_	0.116907	0.247963	1.77464	0.00488048	0.0175745
212658_at	LHFPL2_x000D_	0.00352104	0.0158392	1.77449	5.92703e-05	0.000613015
216199_s_at	MAP3K4_x000D_	0.0084367	0.0286241	1.77315	0.00033717	0.00230873
222271_at	RP11-295M3.4_x000D_	0.10707	0.344244	1.77263	0.000598208	0.00355445
209825_s_at	UCK2_x000D_	0.0250283	0.0612953	1.7717	0.00170838	0.00793603
208750_s_at	ARF1_x000D_	0.00171493	0.00223411	1.77132	0.0058209	0.0200031
221934_s_at	DALRD3_x000D_	0.0272796	0.0589109	1.77101	0.000104278	0.000950186
201664_at	SMC4_x000D_	0.00192595	0.00167288	1.76982	0.00161965	0.00762366
220277_at	CXXC4_x000D_	0.166357	0.427368	1.76944	4.23497e-06	7.58159e-05
201448_at	TIA1_x000D_	0.00505038	0.00178798	1.7689	0.00741416	0.0239442
219736_at	TRIM36_x000D_	0.179618	0.138604	1.76853	0.0564711	0.109236
214797_s_at	CDK18_x000D_	0.0236221	0.14627	1.76841	8.45163e-05	0.000811081
209690_s_at	DOK4_x000D_	0.100757	0.419131	1.76756	1.31348e-05	0.000191132
204866_at	JADE3_x000D_	0.00354129	0.018057	1.76685	2.52015e-07	7.81954e-06
218397_at	FANCL_x000D_	0.00171493	0.00181481	1.76653	0.00163459	0.00767833
209403_at	AC003976.2_x000D_	0.00776084	0.0805243	1.76557	8.76031e-05	0.000836644
202154_x_at	TUBB2A_x000D_	0.00386323	0.00384022	1.76556	0.000102843	0.000941888
201309_x_at	AC079780.3_x000D_	0.0477651	0.0474551	1.76527	0.00456737	0.0166945
204561_x_at	APOC2_x000D_	0.292761	0.573358	1.76512	0.0129357	0.0364214
212056_at	GSE1_x000D_	0.0166963	0.0340289	1.76414	4.94075e-06	8.57875e-05
211864_s_at	MYOF_x000D_	0.0130207	0.0535921	1.76345	0.0118942	0.0341987
205924_at	RAB3B_x000D_	0.0865092	0.203896	1.76338	0.040312	0.0851822
221586_s_at	E2F5_x000D_	0.0381031	0.144044	1.76334	0.0023762	0.0102344
220326_s_at	ARHGEF40_x000D_	0.0358084	0.228041	1.76317	3.53816e-08	1.55438e-06
217936_at	ARHGAP5_x000D_	0.00365962	0.00361357	1.76261	0.000532663	0.00326714
200648_s_at	GLUL_x000D_	0.00254942	0.00767586	1.76197	0.00284295	0.0117028
203333_at	KIFAP3_x000D_	0.0388078	0.120358	1.76125	0.00176318	0.00813056
219078_at	GPATCH2_x000D_	0.0464284	0.102191	1.76099	0.000482218	0.00301818
220948_s_at	ATP1A1_x000D_	0.00167288	0.00167288	1.76086	1.15832e-05	0.000174198
213899_at	METAP2_x000D_	0.0227117	0.0400057	1.75805	0.000265417	0.00192101
201482_at	QSOX1_x000D_	0.0206875	0.089736	1.75798	0.000512202	0.00316858
202088_at	SLC39A6_x000D_	0.00183827	0.00235993	1.75752	0.0024956	0.0106296
212983_at	HRAS_x000D_	0.00232776	0.00606248	1.75678	2.96106e-06	5.71501e-05
212077_at	CALD1_x000D_	0.00167288	0.00167288	1.75613	0.00281524	0.0116295
220294_at	KCNV1_x000D_	0.278399	0.714923	1.75536	0.00034627	0.00236118
205919_at	HBE1_x000D_	0.10995	0.306069	1.75524	0.00131021	0.00647921
210667_s_at	C21orf33_x000D_	0.0284118	0.0102692	1.755	0.00284771	0.0117031
206015_s_at	FOXJ3_x000D_	0.00167288	0.00173043	1.755	1.82312e-05	0.00024638
208190_s_at	LSR_x000D_	0.00360617	0.0108073	1.75391	4.69183e-05	0.00051205
210715_s_at	SPINT2_x000D_	0.00183827	0.0017592	1.75347	0.000335167	0.00229876
208248_x_at	APLP2_x000D_	0.00167288	0.00167288	1.75347	1.43868e-05	0.00020525
207886_s_at	CALCR_x000D_	0.166256	0.464254	1.75342	0.000626671	0.00368246
208715_at	TMCO1_x000D_	0.0556322	0.00467813	1.75306	0.000161259	0.00130808
208682_s_at	MAGED2_x000D_	0.00361115	0.00620805	1.75302	8.18064e-06	0.000129975
207267_s_at	RIPPLY3_x000D_	0.0324914	0.184241	1.75267	7.57956e-06	0.000122392
205609_at	ANGPT1_x000D_	0.0238911	0.0492225	1.75234	0.00142754	0.00688811
218175_at	CCDC92_x000D_	0.0214818	0.131451	1.75202	0.00168562	0.00785139
209284_s_at	FAM208A_x000D_	0.00964813	0.0185302	1.75175	0.000554416	0.00336652
204797_s_at	EML1_x000D_	0.00454995	0.0105478	1.75155	7.47194e-06	0.000120795
205862_at	GREB1_x000D_	0.062885	0.0980589	1.75111	0.000111143	0.000996151
214895_s_at	ADAM10_x000D_	0.0683601	0.0836123	1.75063	0.0138028	0.0382327
204983_s_at	GPC4_x000D_	0.00273341	0.018403	1.7504	0.051225	0.101569
219464_at	CA14_x000D_	0.191773	0.390015	1.74994	1.69685e-05	0.000233565
217991_x_at	SSBP3_x000D_	0.00401815	0.0064811	1.74993	0.000480666	0.00301255
200885_at	RHOC_x000D_	0.00556087	0.0128285	1.74984	2.69998e-06	5.36064e-05
206788_s_at	CBFB_x000D_	0.0215068	0.0452625	1.74971	0.00368813	0.0142784
218480_at	AGBL5_x000D_	0.0187147	0.159816	1.7493	0.000220551	0.00166236
219499_at	SEC61A2_x000D_	0.0397023	0.161521	1.74912	3.38962e-05	0.000398194
209420_s_at	SMPD1_x000D_	0.0685025	0.103518	1.74894	0.0024085	0.0103445
215913_s_at	GULP1_x000D_	0.204113	0.522057	1.74867	0.00967459	0.0293569
217906_at	KLHDC2_x000D_	0.00200649	0.00255314	1.74809	5.59439e-05	0.000589178
212114_at	ATXN7L3B_x000D_	0.00227376	0.0041397	1.74765	4.40554e-06	7.75651e-05
218916_at	ZNF768_x000D_	0.00379294	0.0284711	1.74711	4.39428e-05	0.000487262
217777_s_at	PTPLAD1_x000D_	0.00647012	0.0279053	1.74681	0.078544	0.138923
221016_s_at	TCF7L1_x000D_	0.00171493	0.00289823	1.74674	5.80329e-05	0.000605191
210529_s_at	FAM115A_x000D_	0.0337626	0.0834793	1.74394	1.5042e-05	0.000212842
219003_s_at	MANEA_x000D_	0.032429	0.119736	1.74348	0.00010889	0.000980402
212356_at	KHNYN_x000D_	0.0512598	0.221171	1.74334	1.20279e-05	0.000178592
214659_x_at	YLPM1_x000D_	0.0169729	0.0157946	1.74243	1.65837e-06	3.64855e-05
201204_s_at	RRBP1_x000D_	0.00217375	0.0020884	1.74161	0.000639211	0.0037371
206771_at	UPK3A_x000D_	0.436057	0.957693	1.74074	2.57139e-05	0.000322029
212792_at	DPY19L1_x000D_	0.0358246	0.0218655	1.73872	0.00013725	0.00116381
205975_s_at	HOXD1_x000D_	0.0627292	0.064668	1.73866	0.0365152	0.0793524
214290_s_at	HIST2H2AA4_x000D_	0.00167288	0.0017592	1.73834	0.018051	0.0468577
200922_at	KDELR1_x000D_	0.00256639	0.00266375	1.7379	3.04035e-05	0.000365225
201466_s_at	JUN_x000D_	0.0300452	0.0372928	1.73699	0.108458	0.174982
200637_s_at	PTPRF_x000D_	0.0192442	0.0556163	1.73696	0.000777015	0.00432532
215116_s_at	DNM1_x000D_	0.146215	0.251444	1.73642	0.00138774	0.00676073
201753_s_at	ADD3_x000D_	0.00217375	0.00170165	1.7359	0.00695033	0.0227812
217947_at	CMTM6_x000D_	0.00167288	0.00167288	1.73468	5.61712e-06	9.58478e-05
214595_at	KCNG1_x000D_	0.138401	0.354107	1.73456	2.46677e-08	1.18529e-06
216274_s_at	SEC11A_x000D_	0.00179905	0.00254931	1.73407	0.000131141	0.0011258
211929_at	HNRNPA3_x000D_	0.00392433	0.00181481	1.73228	0.00542968	0.0189744
202647_s_at	NRAS_x000D_	0.012905	0.0061179	1.73217	0.0362672	0.0789249
212704_at	ZCCHC11_x000D_	0.0186602	0.00489734	1.73191	0.000321306	0.00223662
219126_at	PHF10_x000D_	0.00192595	0.00173043	1.73165	3.63683e-05	0.000420454
219482_at	SETD4_x000D_	0.204364	0.422183	1.73076	0.00223105	0.00972424
210438_x_at	TROVE2_x000D_	0.00202142	0.00231861	1.73075	9.0342e-06	0.000141907
221519_at	FBXW4_x000D_	0.00333094	0.0273336	1.72939	1.61282e-05	0.000224003
201787_at	FBLN1_x000D_	0.023976	0.131629	1.72859	0.000269665	0.00194768
217900_at	IARS2_x000D_	0.00234401	0.0022245	1.72794	0.000512063	0.00316858
208476_s_at	FRMD4A_x000D_	0.0677409	0.229353	1.72734	0.00752765	0.0241978
212928_at	TSPYL4_x000D_	0.0178364	0.00288544	1.7272	0.000942845	0.00499907
203130_s_at	KIF5C_x000D_	0.0322664	0.0538806	1.72718	0.0149715	0.04068
209758_s_at	MFAP5_x000D_	0.0417436	0.00539282	1.72698	0.778984	0.562441
205110_s_at	FGF13_x000D_	0.00656978	0.00198546	1.72607	0.0024827	0.0105909
212365_at	MYO1B_x000D_	0.0077919	0.00357671	1.72581	0.00123352	0.0061781
201830_s_at	NET1_x000D_	0.0273846	0.00671195	1.72468	0.0262124	0.0619752
221932_s_at	GLRX5_x000D_	0.00234401	0.00203085	1.72408	6.92456e-05	0.000690509
210024_s_at	GS1-257G1.1_x000D_	0.00280781	0.00173043	1.72394	0.000204046	0.00156611
210393_at	LGR5_x000D_	0.273078	0.676761	1.72392	0.000608709	0.00359677
219972_s_at	PCNXL4_x000D_	0.00659064	0.0233618	1.72368	1.64384e-05	0.000227482
217506_at	NA_x000D_	0.0577708	0.0719673	1.72297	0.000600874	0.0035657
201943_s_at	CPD_x000D_	0.0363146	0.0404508	1.7226	0.00450144	0.0165015
200998_s_at	CKAP4_x000D_	0.00181114	0.00231521	1.72232	0.000371796	0.00249932
209446_s_at	PKM_x000D_	0.0580531	0.0992797	1.72154	0.00938383	0.0287107
220911_s_at	NYNRIN_x000D_	0.135079	0.348934	1.72142	0.000223873	0.00168211
202605_at	GUSB_x000D_	0.0018532	0.00251938	1.72106	0.00656065	0.0218507
219255_x_at	IL17RB_x000D_	0.0915397	0.24517	1.72051	4.88105e-08	2.04686e-06
204969_s_at	RDX_x000D_	0.0558842	0.08784	1.71956	2.7163e-05	0.000336823
203820_s_at	IGF2BP3_x000D_	0.00459546	0.0045613	1.71894	0.13194	0.200027
218539_at	FBXO34_x000D_	0.0020362	0.00229027	1.71843	2.71478e-05	0.000336823
213852_at	RBM8A_x000D_	0.00495747	0.00614235	1.71782	0.00375426	0.0144581
209367_at	STXBP2_x000D_	0.0164668	0.0640134	1.71767	2.25875e-06	4.65838e-05
202846_s_at	PIGC_x000D_	0.00448503	0.0101156	1.71759	8.31365e-06	0.000131635
206613_s_at	TAF1A_x000D_	0.0320966	0.0066594	1.7174	0.000241331	0.00178021
202544_at	GMFB_x000D_	0.00338519	0.00502051	1.71732	5.20738e-06	8.97415e-05
209149_s_at	TM9SF1_x000D_	0.00679685	0.00724216	1.71725	0.00041878	0.00272977
210041_s_at	PGM3_x000D_	0.0923966	0.196062	1.71721	0.000248801	0.00182655
200052_s_at	ILF2_x000D_	0.00167288	0.00167288	1.71618	0.00261557	0.011005
208798_x_at	GOLGA8A_x000D_	0.00192238	0.00185381	1.71548	0.0603118	0.114646
219156_at	SYNJ2BP_x000D_	0.00336879	0.00952871	1.71273	0.00073561	0.004155
202708_s_at	HIST2H2BE_x000D_	0.00181114	0.00259909	1.71141	0.000848533	0.00464863
202323_s_at	ACBD3_x000D_	0.0458481	0.0146134	1.71072	0.000876612	0.00476373
213119_at	SLC36A1_x000D_	0.030478	0.0892038	1.71069	2.07595e-05	0.000271471
206516_at	AMH_x000D_	0.31427	0.730602	1.71034	2.67842e-05	0.000333021
201284_s_at	APEH_x000D_	0.0217606	0.0371587	1.70978	6.40129e-05	0.000652315
213034_at	SIK3_x000D_	0.00905	0.0398049	1.7094	0.000166659	0.00133854
212944_at	SLC5A3_x000D_	0.00315778	0.00198352	1.70919	0.0213143	0.0531599
204320_at	COL11A1_x000D_	0.296107	0.273991	1.70908	0.812884	0.572882
218057_x_at	EMC8_x000D_	0.00201006	0.00347109	1.70879	8.83181e-06	0.000139043
213464_at	SHC2_x000D_	0.0262162	0.0820492	1.70809	0.000171389	0.00136701
205260_s_at	ACYP1_x000D_	0.03863	0.0504443	1.70723	0.00451436	0.0165401
210387_at	NA_x000D_	0.0574282	0.0550474	1.70704	0.0725291	0.131269
211084_x_at	PRKD3_x000D_	0.0260104	0.126273	1.70672	0.000112892	0.00100791
203846_at	TRIM32_x000D_	0.00925863	0.0215974	1.70655	6.90565e-05	0.000689494
209676_at	TFPI_x000D_	0.034062	0.0111731	1.70637	0.0108628	0.0320103
208783_s_at	CD46_x000D_	0.00750035	0.00170165	1.70614	0.00480182	0.0173577
201301_s_at	ANXA4_x000D_	0.00706107	0.0210277	1.70611	0.00477437	0.0172959
201667_at	GJA1_x000D_	0.00167288	0.00167288	1.70562	0.000531761	0.00326425
217885_at	IPO9_x000D_	0.00167288	0.00187431	1.70491	1.44782e-07	4.97162e-06
219848_s_at	ZNF432_x000D_	0.0127938	0.0214389	1.70485	0.00605278	0.0205513
209678_s_at	PRKCI_x000D_	0.00171493	0.00194013	1.70483	0.000658358	0.0038216
203643_at	ERF_x000D_	0.00628723	0.0479503	1.70467	1.04552e-07	3.73862e-06
218494_s_at	SLC2A4RG_x000D_	0.00712667	0.0295691	1.70426	6.15222e-06	0.000103448
218898_at	FAM57A_x000D_	0.0203934	0.076888	1.70423	3.37904e-05	0.000397627
219038_at	MORC4_x000D_	0.00972894	0.00774813	1.70379	0.000703162	0.00400613
203043_at	ZBED1_x000D_	0.00456361	0.0132193	1.70319	3.78172e-06	6.97779e-05
202589_at	TYMS_x000D_	0.00171493	0.00178604	1.70312	0.00512162	0.0181896
202815_s_at	HEXIM1_x000D_	0.0454545	0.159769	1.70303	5.95826e-07	1.57054e-05
201874_at	MPZL1_x000D_	0.00311572	0.00195669	1.703	0.00021023	0.00160114
219372_at	IFT81_x000D_	0.00229992	0.0116128	1.70239	0.00123671	0.00619185
202254_at	SIPA1L1_x000D_	0.121809	0.337796	1.70213	0.000584379	0.00349026
205719_s_at	PAH_x000D_	0.0508558	0.110733	1.70068	0.0221143	0.0546578
205713_s_at	COMP_x000D_	0.535671	0.338935	1.70027	0.485366	0.44591
208986_at	TCF12_x000D_	0.00255308	0.00178798	1.69927	0.000348231	0.00237039
211998_at	H3F3B_x000D_	0.00199146	0.00670676	1.69914	0.0069876	0.0228546
204518_s_at	PPIC_x000D_	0.0280729	0.0481067	1.69884	0.00145553	0.00700851
207943_x_at	PLAGL1_x000D_	0.0710287	0.031122	1.69844	0.0161731	0.0431487
213508_at	SPTSSA_x000D_	0.012257	0.0226766	1.69843	0.000767126	0.00427888
218788_s_at	SMYD3_x000D_	0.0276719	0.0851721	1.69646	0.000241322	0.00178021
212828_at	SYNJ2_x000D_	0.0557386	0.090909	1.69639	0.000169373	0.00135406
221561_at	SOAT1_x000D_	0.0295998	0.0114908	1.69576	0.000347353	0.00236674
205167_s_at	CDC25C_x000D_	0.0160304	0.0629953	1.69572	1.32974e-05	0.000193004
221654_s_at	USP3_x000D_	0.00234401	0.0032709	1.69449	0.00623311	0.0210383
204032_at	BCAR3_x000D_	0.00996805	0.01916	1.69414	2.03861e-06	4.27121e-05
221538_s_at	PLXNA1_x000D_	0.0265938	0.0904308	1.69403	8.48939e-05	0.000814141
218272_at	TTC38_x000D_	0.184353	0.553723	1.69346	5.54523e-06	9.47379e-05
212163_at	KIDINS220_x000D_	0.0101656	0.00533465	1.69275	0.000281373	0.00201437
209590_at	BMP7_x000D_	0.0964714	0.186209	1.69184	0.00421988	0.0157701
213698_at	RP11-244H3.4_x000D_	0.00595286	0.0118788	1.69176	0.000920159	0.00492407
204768_s_at	FEN1_x000D_	0.00641707	0.0387086	1.69113	0.00630623	0.0212226
213308_at	SHANK2_x000D_	0.251907	0.298723	1.68886	0.00130868	0.00647715
202614_at	SLC30A9_x000D_	0.00758446	0.00199768	1.68828	0.000861079	0.00469691
218722_s_at	CCDC51_x000D_	0.0249214	0.0159898	1.68799	0.00322014	0.0128717
204384_at	AL590708.1_x000D_	0.237071	0.478869	1.68742	1.74564e-05	0.000238001
213436_at	CNR1_x000D_	0.0461879	0.0845923	1.6868	0.0832545	0.144702
203552_at	MAP4K5_x000D_	0.00513449	0.00601583	1.68578	6.01004e-07	1.5796e-05
200593_s_at	HNRNPU_x000D_	0.00167288	0.00167288	1.6856	7.51943e-05	0.000736953
210559_s_at	CDK1_x000D_	0.0129686	0.0204385	1.68558	0.02704	0.0633475
202012_s_at	EXT2_x000D_	0.0124656	0.0247259	1.68379	0.000151753	0.00125151
201663_s_at	SMC4_x000D_	0.00221652	0.00665869	1.68344	0.00345445	0.0135808
203604_at	ZNF516_x000D_	0.0412382	0.0210249	1.68314	0.0152655	0.0413328
215921_at	NPIP_x000D_	0.330161	0.560229	1.68246	0.00459778	0.0167747
214832_at	HNF4A_x000D_	0.549436	0.977026	1.68197	1.90398e-05	0.000254573
213227_at	PGRMC2_x000D_	0.0048153	0.0313381	1.68187	0.000400039	0.00263742
203214_x_at	CDK1_x000D_	0.00528485	0.0102371	1.6815	0.0131142	0.0367938
201940_at	CPD_x000D_	0.0163836	0.0154533	1.68119	0.00111871	0.00571056
204089_x_at	MAP3K4_x000D_	0.00671274	0.0338109	1.68068	0.000242752	0.00178878
212036_s_at	PNN_x000D_	0.00232865	0.00290941	1.67962	0.00194736	0.00877901
212606_at	WDFY3_x000D_	0.0122517	0.0376663	1.67817	0.00182978	0.00836519
215867_x_at	CA12_x000D_	0.0454972	0.102695	1.67806	0.0442516	0.0913041
213269_at	ZNF248_x000D_	0.0293636	0.182246	1.67755	1.70957e-07	5.6651e-06
213700_s_at	PKM_x000D_	0.0136089	0.0231989	1.67741	0.0260421	0.0616785
202007_at	NID1_x000D_	0.073897	0.00185381	1.67681	0.398757	0.401638
213642_at	NA_x000D_	0.00238548	0.00176748	1.6768	0.950261	0.609059
201485_s_at	RCN2_x000D_	0.00253877	0.025159	1.67665	0.00103108	0.00536213
219410_at	TMEM45A_x000D_	0.00167288	0.00173043	1.67633	0.0423099	0.0881801
205438_at	PTPN21_x000D_	0.318986	0.657162	1.67618	2.18076e-08	1.0778e-06
216804_s_at	PDLIM5_x000D_	0.00708544	0.0577483	1.67582	0.00266198	0.0111596
209589_s_at	EPHB2_x000D_	0.0148115	0.0910144	1.67566	0.000585744	0.0034954
209369_at	ANXA3_x000D_	0.0362211	0.0126124	1.67563	0.0270899	0.0634321
214117_s_at	BTD_x000D_	0.0844145	0.196317	1.67563	6.03887e-05	0.000620869
201711_x_at	RANBP2_x000D_	0.00750035	0.00178604	1.67454	0.0585969	0.112219
209873_s_at	PKP3_x000D_	0.0573329	0.0771317	1.67359	0.00109367	0.00560724
215548_s_at	SCFD1_x000D_	0.0020362	0.0017592	1.67329	0.00131049	0.00647921
217025_s_at	DBN1_x000D_	0.00232224	0.0217752	1.67317	0.000123074	0.0010705
211724_x_at	MIOS_x000D_	0.00342092	0.0150281	1.67292	1.71172e-06	3.73132e-05
220477_s_at	AC007560.1_x000D_	0.0156203	0.0160507	1.67219	0.0289056	0.0666573
201244_s_at	RAF1_x000D_	0.00200365	0.00331881	1.67022	2.92798e-05	0.000355741
214670_at	ZKSCAN1_x000D_	0.0324424	0.00431392	1.66993	0.00443532	0.0163197
221203_s_at	YEATS2_x000D_	0.00517677	0.0107748	1.66957	0.000174213	0.00138475
220333_at	PAQR5_x000D_	0.182456	0.835419	1.66933	7.64397e-08	2.92213e-06
212169_at	FKBP9_x000D_	0.0018411	0.00720311	1.6692	2.59464e-06	5.21253e-05
207896_s_at	DLEC1_x000D_	0.443855	0.819658	1.66866	0.000274192	0.00197215
218344_s_at	RCOR3_x000D_	0.00416714	0.0103804	1.66848	0.000141263	0.00118909
39729_at	PRDX2_x000D_	0.000218932	0.000218932	1.66829	0.000181794	0.00143045
208931_s_at	ILF3_x000D_	0.00167288	0.00204796	1.6675	0.0086346	0.0268819
221825_at	ANGEL2_x000D_	0.0125443	0.00190942	1.66717	0.00987559	0.0298457
205613_at	SYT17_x000D_	0.0983656	0.394252	1.66644	0.000191459	0.00148932
200008_s_at	GDI2_x000D_	0.00176909	0.00186208	1.66633	0.0175117	0.0457324
209129_at	TRIP6_x000D_	0.00171493	0.00199818	1.666	0.000102101	0.000936329
205125_at	PLCD1_x000D_	0.0355272	0.276793	1.66577	3.76064e-07	1.0797e-05
212611_at	DTX4_x000D_	0.0151123	0.00816055	1.66549	1.28918e-05	0.000188986
200635_s_at	PTPRF_x000D_	0.00248763	0.00974898	1.66431	0.000143812	0.00120323
221196_x_at	BRCC3_x000D_	0.013466	0.0543218	1.66364	1.85745e-05	0.000249557
219571_s_at	ZNF12_x000D_	0.00348498	0.00181675	1.6629	0.00183787	0.00838931
210006_at	ABHD14A_x000D_	0.00530182	0.0285119	1.66211	7.22831e-05	0.000716602
216985_s_at	STX3_x000D_	0.077655	0.257561	1.66183	0.0128207	0.0361711
204784_s_at	MLF1_x000D_	0.0285681	0.0595132	1.66152	0.0109309	0.0321641
204870_s_at	PCSK2_x000D_	0.337791	0.725217	1.66131	0.00375813	0.0144665
203257_s_at	C11orf49_x000D_	0.0384113	0.150847	1.66083	3.79191e-06	6.97797e-05
207197_at	ZIC3_x000D_	0.00389451	0.0851698	1.66078	0.00394716	0.0150269
219008_at	C2orf43_x000D_	0.0183676	0.0542034	1.66002	0.000257311	0.00187905
205141_at	ANG_x000D_	0.0958335	0.402099	1.65995	0.000165388	0.00133298
212121_at	TCTN3_x000D_	0.00629078	0.0147663	1.65956	5.86625e-05	0.000609228
203245_s_at	LINC00094_x000D_	0.0729879	0.216083	1.65918	0.00029912	0.00211841
220189_s_at	MGAT4B_x000D_	0.00196443	0.00286123	1.65911	4.65107e-06	8.11651e-05
214093_s_at	FUBP1_x000D_	0.00238606	0.00959806	1.65907	9.0537e-05	0.000855804
32625_at	NPR1_x000D_	0.214247	0.447206	1.65905	0.000634168	0.00371443
206770_s_at	SLC35A3_x000D_	0.0293176	0.00481739	1.65863	1.79223e-05	0.000242679
220029_at	ELOVL2_x000D_	0.251645	0.40633	1.65587	0.100682	0.166177
214983_at	TTTY15_x000D_	0.040628	0.0292912	1.65584	2.2752e-05	0.000292344
210104_at	MED6_x000D_	0.0397422	0.0420671	1.65565	0.00113098	0.00576595
206239_s_at	SPINK1_x000D_	0.0408321	0.210816	1.65548	0.0108793	0.0320394
208270_s_at	ELF3_x000D_	0.00201859	0.00353808	1.65542	7.92428e-06	0.000126775
221804_s_at	FAM45A_x000D_	0.00171493	0.00211084	1.65466	0.000158296	0.00129238
202444_s_at	ERLIN1_x000D_	0.0535508	0.0946931	1.65391	0.0670659	0.124326
203747_at	AQP3_x000D_	0.15162	0.25438	1.65368	5.3522e-06	9.20009e-05
202139_at	AKR7A2_x000D_	0.00315778	0.00203279	1.6533	7.45649e-05	0.000733903
212778_at	PACS2_x000D_	0.0592102	0.14842	1.65275	1.62002e-05	0.000224635
201445_at	CNN3_x000D_	0.0018411	0.00224627	1.65218	0.0019736	0.0088588
202370_s_at	CBFB_x000D_	0.00167288	0.00190308	1.65212	0.00860207	0.0268168
214965_at	SPATA2L_x000D_	0.0148037	0.027662	1.65206	7.71899e-06	0.00012392
201773_at	ADNP_x000D_	0.00192595	0.00167288	1.65192	0.00167487	0.00782238
205983_at	DPEP1_x000D_	0.275356	0.390969	1.65168	0.00474823	0.0172282
205720_at	POMC_x000D_	0.36817	0.669739	1.65166	0.0228236	0.0558818
213997_at	FAM189A1_x000D_	0.293411	0.631784	1.65153	4.53853e-05	0.000500849
202076_at	BIRC2_x000D_	0.00192238	0.00178798	1.65141	0.000647532	0.00377459
214436_at	FBXL2_x000D_	0.113223	0.456573	1.64732	6.01545e-07	1.5796e-05
212542_s_at	PHIP_x000D_	0.0040417	0.0083547	1.64659	0.0100092	0.0301639
40093_at	BCAM_x000D_	0.0056581	0.0431817	1.64637	4.27425e-06	7.6418e-05
218973_at	EFTUD1_x000D_	0.00408972	0.00252997	1.64634	2.02863e-05	0.000266603
220199_s_at	AIDA_x000D_	0.00324189	0.00246348	1.64611	0.0248006	0.0595375
202322_s_at	GGPS1_x000D_	0.00207826	0.00192991	1.64608	4.37829e-05	0.000485879
201328_at	ETS2_x000D_	0.0488077	0.0100296	1.64574	0.00976403	0.029571
201302_at	ANXA4_x000D_	0.0404812	0.00629525	1.64481	0.0522614	0.103123
203050_at	TP53BP1_x000D_	0.0655137	0.16295	1.64448	1.13931e-06	2.67227e-05
201194_at	SEPW1_x000D_	0.00167288	0.00167288	1.64341	7.03724e-07	1.80343e-05
219637_at	ARMC9_x000D_	0.0561999	0.208148	1.6434	7.05029e-08	2.74833e-06
208065_at	ST8SIA3_x000D_	0.138555	0.386614	1.64322	0.00770822	0.0246352
221679_s_at	ABHD6_x000D_	0.117391	0.171181	1.64318	0.0145737	0.0398967
206090_s_at	DISC1_x000D_	0.0360471	0.0925342	1.64315	0.000158737	0.00129522
218641_at	C11orf95_x000D_	0.00465265	0.00887372	1.64302	0.00298409	0.0121207
219113_x_at	HSD17B14_x000D_	0.0535802	0.109852	1.64279	0.000148078	0.00122852
213116_at	NEK3_x000D_	0.0040106	0.00949624	1.64275	0.000141005	0.00118764
203819_s_at	IGF2BP3_x000D_	0.0130452	0.0156582	1.64224	0.100063	0.165537
203071_at	SEMA3B_x000D_	0.281047	0.757549	1.64204	0.000890082	0.00481178
202733_at	P4HA2_x000D_	0.00356479	0.0108005	1.64199	0.00828537	0.0260249
212852_s_at	TROVE2_x000D_	0.00171493	0.00185381	1.64173	0.0013241	0.00653246
202602_s_at	HTATSF1_x000D_	0.0033381	0.00237422	1.64132	0.000634259	0.00371443
202790_at	CLDN7_x000D_	0.0294472	0.127544	1.64109	0.00407189	0.015333
206009_at	ITGA9_x000D_	0.089084	0.140198	1.64087	7.69465e-06	0.00012391
211098_x_at	TMCO1_x000D_	0.00865545	0.0153119	1.64079	0.000478563	0.00300345
209885_at	RHOD_x000D_	0.310561	0.698927	1.64057	6.6536e-05	0.000672326
216267_s_at	TMEM115_x000D_	0.0697157	0.0655163	1.64035	1.87055e-06	4.00088e-05
221506_s_at	TNPO2_x000D_	0.00192522	0.00419237	1.64012	0.000195807	0.00151548
204143_s_at	ENOSF1_x000D_	0.0402007	0.0344631	1.63988	0.00503537	0.0179654
206204_at	GRB14_x000D_	0.0676575	0.134987	1.63986	0.00252847	0.0107365
209861_s_at	METAP2_x000D_	0.00217375	0.00167288	1.63878	0.00366912	0.0142257
214154_s_at	PKP2_x000D_	0.284221	0.370634	1.63846	0.0623488	0.117662
212554_at	CAP2_x000D_	0.0837198	0.0900801	1.63811	4.72934e-05	0.000515331
219474_at	C3orf52_x000D_	0.106003	0.14127	1.63774	0.00325976	0.0129926
201930_at	MCM6_x000D_	0.00230064	0.0028214	1.63755	0.00109402	0.00560724
213143_at	C2orf72_x000D_	0.0760796	0.336839	1.63723	8.37162e-07	2.07831e-05
203943_at	KIF3B_x000D_	0.00734799	0.0041261	1.63614	0.000527958	0.00324863
201875_s_at	MPZL1_x000D_	0.00231202	0.0083018	1.63571	0.000127679	0.00110155
39817_s_at	DNPH1_x000D_	0.0020417	0.00377226	1.63556	0.000472443	0.00297719
201814_at	TBC1D5_x000D_	0.011261	0.0139104	1.6352	0.000224541	0.00168601
208228_s_at	FGFR2_x000D_	0.0152444	0.0297108	1.6346	0.0195531	0.0497949
200046_at	DAD1_x000D_	0.00167288	0.00170165	1.63459	0.000101232	0.000930834
209576_at	GNAI1_x000D_	0.00206421	0.00687535	1.63455	0.00580676	0.0199744
212551_at	CAP2_x000D_	0.00850984	0.00861271	1.63449	0.00120894	0.00608803
219194_at	SEMA4G_x000D_	0.0396465	0.0845927	1.63406	3.2657e-07	9.70781e-06
204266_s_at	CHKA_x000D_	0.132433	0.253408	1.63391	1.5414e-07	5.22812e-06
211930_at	HNRNPA3_x000D_	0.00562034	0.00686811	1.63235	0.000902179	0.00485224
207163_s_at	AKT1_x000D_	0.00615236	0.0269465	1.63212	1.59885e-05	0.000222817
209561_at	THBS3_x000D_	0.0665058	0.173979	1.63196	0.000810438	0.00447357
202891_at	NIT1_x000D_	0.00259351	0.00653687	1.6314	2.35066e-08	1.14029e-06
205739_x_at	ZNF107_x000D_	0.0601668	0.0192216	1.63096	0.996126	0.620085
203319_s_at	ZNF148_x000D_	0.00183827	0.00181675	1.63092	0.000394146	0.00261226
200072_s_at	HNRNPM_x000D_	0.00167288	0.00167288	1.62998	0.00127461	0.00634485
218909_at	RPS6KC1_x000D_	0.00392433	0.00872483	1.62962	0.00074891	0.00420097
221992_at	NPIPB15_x000D_	0.00336085	0.00701234	1.62952	1.14371e-05	0.000172959
209977_at	PLG_x000D_	0.697483	0.940903	1.62917	0.0133695	0.0373239
214079_at	DHRS2_x000D_	0.0759498	0.133964	1.62905	0.00181669	0.00831908
201548_s_at	KDM5B_x000D_	0.00194941	0.00469913	1.62882	0.00544924	0.0190236
218856_at	TNFRSF21_x000D_	0.0140382	0.0170267	1.62877	0.00730113	0.0236509
218503_at	FOCAD_x000D_	0.0393043	0.0450112	1.62868	0.000353584	0.00239857
212508_at	MOAP1_x000D_	0.0159267	0.00506099	1.628	0.00559339	0.019419
201629_s_at	ACP1_x000D_	0.0764938	0.199306	1.62758	0.0178708	0.0465034
209292_at	ID4_x000D_	0.016276	0.0211795	1.62748	0.000426975	0.00277144
219401_at	XYLT2_x000D_	0.0616347	0.18167	1.62668	0.000630404	0.00369968
216259_at	NA_x000D_	0.0798911	0.105563	1.6258	0.00234328	0.0101209
213518_at	PRKCI_x000D_	0.00239142	0.00500693	1.62533	0.000320753	0.00223395
221542_s_at	ERLIN2_x000D_	0.0281008	0.0115382	1.62527	0.0153424	0.0414843
209882_at	RIT1_x000D_	0.0740966	0.0078357	1.62514	0.000569778	0.003433
206721_at	CCDC181_x000D_	0.0779792	0.0869407	1.62416	0.00531127	0.0186738
213738_s_at	ATP5A1_x000D_	0.00167288	0.00167288	1.62331	1.00377e-06	2.40324e-05
212183_at	NUDT4_x000D_	0.0108862	0.0315151	1.62278	0.0148323	0.0403982
201921_at	DNAJC25-GNG10_x000D_	0.00479152	0.00278835	1.62266	0.0010433	0.00540948
220175_s_at	CBWD1_x000D_	0.00840546	0.0113613	1.62241	2.18714e-05	0.000283131
201394_s_at	RBM5_x000D_	0.00541896	0.0106322	1.62202	0.000189996	0.00148211
204948_s_at	FST_x000D_	0.0734536	0.187899	1.62186	0.00457016	0.0166995
202025_x_at	ACAA1_x000D_	0.00276115	0.010442	1.62067	1.8545e-05	0.000249403
202850_at	ABCD3_x000D_	0.0198867	0.00215417	1.61994	0.0053308	0.0187199
201709_s_at	NIPSNAP1_x000D_	0.00419231	0.013154	1.61874	1.28159e-05	0.000188073
201120_s_at	PGRMC1_x000D_	0.0161697	0.0977225	1.61841	0.0137818	0.0381899
210021_s_at	CCNO_x000D_	0.100055	0.356686	1.61772	0.000116749	0.00103133
204711_at	KIAA0753_x000D_	0.131981	0.336825	1.61746	5.24595e-05	0.000561533
208407_s_at	CTNND1_x000D_	0.011157	0.00249359	1.61717	0.00123337	0.0061781
220261_s_at	ZDHHC4_x000D_	0.00315778	0.00205135	1.61678	0.00398596	0.0151164
208370_s_at	RCAN1_x000D_	0.00964101	0.00608008	1.61653	0.0544696	0.106316
205403_at	IL1R2_x000D_	0.128519	0.265138	1.61648	0.0123771	0.0352503
213355_at	ST3GAL6_x000D_	0.0484255	0.21882	1.61637	0.000385298	0.00257085
216264_s_at	LAMB2_x000D_	0.00269135	0.00680169	1.61626	0.000679904	0.00392036
214596_at	CHRM3_x000D_	0.160846	0.443445	1.6162	2.11738e-05	0.000275907
201129_at	SRSF7_x000D_	0.00234401	0.00167288	1.61567	0.00815479	0.0256945
201941_at	CPD_x000D_	0.00183827	0.00277047	1.61542	0.0035063	0.0137325
204483_at	ENO3_x000D_	0.0591524	0.0869384	1.61341	0.00178777	0.0082193
218182_s_at	CLDN1_x000D_	0.068459	0.351969	1.61336	1.80619e-06	3.8752e-05
206077_at	KEL_x000D_	0.0927176	0.279198	1.6129	0.000302958	0.00214006
221677_s_at	DONSON_x000D_	0.0180859	0.00317905	1.61284	0.0156001	0.0419903
218017_s_at	HGSNAT_x000D_	0.026894	0.077874	1.61264	0.0211027	0.0527835
210768_x_at	NA_x000D_	0.00380005	0.00502832	1.61201	4.11947e-05	0.000463851
211681_s_at	PDLIM5_x000D_	0.046323	0.0889487	1.61173	0.0163589	0.0435183
209714_s_at	CDKN3_x000D_	0.00508586	0.00869405	1.6117	0.0307392	0.0698039
207791_s_at	RAB1A_x000D_	0.0142041	0.00182503	1.61129	0.0436578	0.0902809
221194_s_at	RNFT1_x000D_	0.0579431	0.114708	1.61102	0.00177742	0.00818802
214023_x_at	TUBB2B_x000D_	0.00257645	0.00306103	1.61061	0.0341403	0.0755439
219215_s_at	SLC39A4_x000D_	0.10904	0.0235585	1.60971	0.710224	0.538653
214874_at	PKP4_x000D_	0.193075	0.681233	1.60958	1.40152e-05	0.000201401
204985_s_at	TRAPPC6A_x000D_	0.00633228	0.00818239	1.60948	0.000283309	0.00202407
212877_at	KLC1_x000D_	0.0102864	0.00773359	1.60871	0.0012127	0.0060959
212602_at	WDFY3_x000D_	0.0309435	0.0718836	1.60662	0.0010672	0.0055024
207432_at	BEST2_x000D_	0.281694	0.625675	1.60653	6.00108e-05	0.000618362
221427_s_at	CCNL2_x000D_	0.070931	0.183355	1.60562	0.0137944	0.0382169
217770_at	MIR6812_x000D_	0.0561093	0.140133	1.60539	4.76764e-06	8.30068e-05
212073_at	CSNK2A1_x000D_	0.0303115	0.0586679	1.605	0.00550834	0.0191863
208453_s_at	XPNPEP1_x000D_	0.0145073	0.0249182	1.60468	0.00399316	0.0151395
35666_at	SEMA3F_x000D_	0.000875069	0.00273674	1.60396	0.000514481	0.00317842
212888_at	DICER1_x000D_	0.0320004	0.00241948	1.60332	0.00466216	0.0169561
201798_s_at	MYOF_x000D_	0.00438485	0.00944009	1.60295	0.0315676	0.0711828
217839_at	TFG_x000D_	0.0073544	0.00931726	1.60283	0.000333536	0.00229406
204540_at	EEF1A2_x000D_	0.078641	0.058785	1.60269	0.316793	0.352214
201098_at	COPB2_x000D_	0.00167288	0.00167288	1.60262	0.00109861	0.00562658
AFFX-r2-Ec-bioB-M_at	NA_x000D_	0.00171493	0.00167288	1.60185	0.652947	0.516231
222140_s_at	GPR89A_x000D_	0.00750035	0.00198552	1.60182	7.29231e-05	0.000721335
212316_at	NUP210_x000D_	0.00604404	0.0206991	1.60168	0.00207275	0.00921418
212884_x_at	APOE_x000D_	0.00294805	0.0032483	1.60145	0.000169225	0.00135366
212519_at	UBE2E1_x000D_	0.00167288	0.00167288	1.60143	0.0184236	0.0476301
210653_s_at	BCKDHB_x000D_	0.0795053	0.184084	1.6014	1.5324e-05	0.00021551
205865_at	ARID3A_x000D_	0.0128161	0.0696249	1.60139	0.000569665	0.003433
218291_at	LAMTOR2_x000D_	0.00427861	0.0189063	1.60118	0.000540897	0.00330327
203743_s_at	TDG_x000D_	0.00217375	0.00167288	1.60056	0.000500882	0.00311247
213083_at	SLC35D2_x000D_	0.0185128	0.0391644	1.60055	3.70388e-05	0.00042613
204072_s_at	FRY_x000D_	0.0100814	0.0856921	1.60008	0.0105608	0.0313407
213258_at	TFPI_x000D_	0.0105741	0.0139779	1.59985	0.453964	0.430848
221428_s_at	RP11-325O24.1_x000D_	0.0415938	0.0119498	1.59954	0.0167505	0.0442371
39249_at	AQP3_x000D_	0.181945	0.480301	1.5994	7.32113e-05	0.000723668
210394_x_at	SSX1_x000D_	0.0972253	0.144168	1.59934	0.0994368	0.164769
214764_at	RRP15_x000D_	0.0415249	0.214482	1.59911	0.000135792	0.00115569
204517_at	PPIC_x000D_	0.0142041	0.00207362	1.599	0.0448711	0.0921837
204779_s_at	HOXB7_x000D_	0.0113234	0.0563586	1.59886	0.000172231	0.00137215
219222_at	RBKS_x000D_	0.172929	0.456607	1.59863	3.02224e-05	0.000363713
221927_s_at	ABHD11_x000D_	0.00915909	0.0534234	1.5979	4.026e-06	7.31152e-05
217786_at	PRMT5_x000D_	0.00243704	0.0301004	1.59778	0.00141285	0.00684345
211480_s_at	SLCO1A2_x000D_	0.125171	0.256868	1.59738	0.00714788	0.0232579
221736_at	RALGAPB_x000D_	0.0269258	0.0100219	1.59657	0.00185526	0.00843984
57540_at	RBKS_x000D_	0.0434086	0.0445819	1.59637	0.000182835	0.00143596
205077_s_at	PIGF_x000D_	0.00974319	0.012867	1.59636	0.000650295	0.00378591
204997_at	GPD1_x000D_	0.547515	0.910769	1.59632	2.62475e-05	0.000327526
218581_at	ABHD4_x000D_	0.0163559	0.0594152	1.59629	3.95047e-06	7.20272e-05
218412_s_at	GTF2IRD1_x000D_	0.0156503	0.0694033	1.59621	0.000533328	0.00326714
201708_s_at	NIPSNAP1_x000D_	0.013431	0.0508637	1.596	0.00257322	0.0108732
217729_s_at	AES_x000D_	0.00420685	0.0178595	1.59534	0.00980947	0.0296653
200806_s_at	HSPD1_x000D_	0.00311572	0.00327917	1.59502	0.0406657	0.0856809
203880_at	COX17_x000D_	0.00318632	0.00275097	1.59461	0.0194925	0.0496857
211700_s_at	TRO_x000D_	0.0627924	0.239074	1.59355	0.00990025	0.0298941
203608_at	ALDH5A1_x000D_	0.232533	0.347299	1.5934	0.0458417	0.0936909
220942_x_at	FAM162A_x000D_	0.00200933	0.00238638	1.59322	0.00690347	0.0227083
204496_at	STRN3_x000D_	0.00179905	0.00185381	1.59307	0.000409375	0.00268363
203735_x_at	PPFIBP1_x000D_	0.0179875	0.00998054	1.59261	0.00170088	0.00791183
201685_s_at	TOX4_x000D_	0.00950641	0.0220906	1.5926	2.60948e-06	5.23352e-05
209531_at	GSTZ1_x000D_	0.0156939	0.076819	1.59258	0.000304841	0.00214794
65585_at	FAM86B1_x000D_	0.0425389	0.0419075	1.59255	0.0017986	0.00825813
205246_at	PEX13_x000D_	0.0366897	0.126322	1.59239	2.99937e-05	0.000362505
220925_at	NAA35_x000D_	0.0428568	0.0185765	1.59232	0.00206979	0.00920694
204657_s_at	RP11-613M10.9_x000D_	0.155831	0.309262	1.59228	3.07226e-05	0.000368099
218910_at	ANO10_x000D_	0.0535174	0.0514141	1.59158	0.000272318	0.00196328
201474_s_at	NA_x000D_	0.248037	0.318998	1.59127	0.000214822	0.00162805
217918_at	DYNLRB1_x000D_	0.00171493	0.00167288	1.59064	0.00134042	0.00659184
212534_at	ZNF24_x000D_	0.0035941	0.00741297	1.59052	0.000146357	0.00122157
202855_s_at	SLC16A3_x000D_	0.00960543	0.0622953	1.58953	0.170776	0.239102
212266_s_at	SRSF5_x000D_	0.00167288	0.00178798	1.58863	0.000509617	0.00315561
209646_x_at	ALDH1B1_x000D_	0.027307	0.111476	1.58859	0.00621752	0.0210216
218144_s_at	INF2_x000D_	0.0182001	0.0377173	1.58857	0.00147215	0.0070615
213049_at	RALGAPA1_x000D_	0.0212629	0.054349	1.58824	0.00219686	0.00962066
218355_at	KIF4A_x000D_	0.00217375	0.00800128	1.58784	0.00211968	0.00935671
213617_s_at	TPGS2_x000D_	0.0553245	0.104269	1.58776	0.00735435	0.0237852
218036_x_at	NMD3_x000D_	0.00750035	0.00546769	1.58757	0.0125798	0.0356705
217882_at	EMC3_x000D_	0.0020362	0.00167288	1.58749	4.0784e-05	0.000459976
AFFX-BioDn-5_at	NA_x000D_	0.000576059	0.000139308	1.58727	0.762113	0.557091
221896_s_at	HIGD1A_x000D_	0.0199709	0.00304579	1.58677	0.035981	0.0784749
218280_x_at	HIST2H2AA4_x000D_	0.00323428	0.00272168	1.58629	0.0457996	0.0936464
202889_x_at	MAP7_x000D_	0.217621	0.596035	1.58605	6.84555e-06	0.000112586
217783_s_at	YPEL5_x000D_	0.00272131	0.00482124	1.58598	0.036966	0.0800931
203489_at	SIVA1_x000D_	0.00705174	0.0207716	1.58596	0.000500781	0.00311247
211812_s_at	B3GALNT1_x000D_	0.105605	0.208977	1.58429	6.02192e-06	0.000101815
204083_s_at	TPM2_x000D_	0.0507859	0.0154674	1.58425	0.172594	0.240753
204403_x_at	FAM115A_x000D_	0.0029902	0.0272831	1.58422	0.00354653	0.0138406
205542_at	STEAP1_x000D_	0.0721802	0.0413557	1.58403	0.147767	0.216986
207039_at	CDKN2A_x000D_	0.146244	0.221771	1.584	0.00572786	0.0197545
221781_s_at	DNAJC10_x000D_	0.017072	0.0162677	1.58384	0.00100918	0.00527602
214397_at	MBD2_x000D_	0.00404381	0.0050911	1.58347	0.00979446	0.0296448
211124_s_at	KITLG_x000D_	0.472253	0.614999	1.58189	0.101728	0.167361
209155_s_at	NT5C2_x000D_	0.00207558	0.00258181	1.58166	0.000755881	0.00423321
40524_at	PTPN21_x000D_	0.0673664	0.220216	1.58124	2.45103e-07	7.63932e-06
204750_s_at	DSC2_x000D_	0.19028	0.402623	1.58085	0.000166078	0.00133543
218184_at	TULP4_x000D_	0.00666503	0.013466	1.58055	0.000175615	0.00139506
210106_at	RDH5_x000D_	0.305389	0.622496	1.58024	0.000603037	0.00357393
221685_s_at	SPDL1_x000D_	0.0215382	0.10076	1.58013	0.00134905	0.0066225
212749_s_at	RCHY1_x000D_	0.00509243	0.00230278	1.57919	0.0218551	0.0541623
213865_at	DCBLD2_x000D_	0.5272	0.91244	1.57905	0.00349466	0.0137
220565_at	CCR10_x000D_	0.134215	0.243833	1.5786	0.000101472	0.000931796
219076_s_at	PXMP2_x000D_	0.0773733	0.304862	1.57847	2.14227e-05	0.000278103
205977_s_at	EPHA1_x000D_	0.0407403	0.159263	1.57788	0.00172686	0.00800039
220611_at	DAB1_x000D_	0.387489	0.751445	1.57775	6.58812e-06	0.000109185
202817_s_at	SS18_x000D_	0.00678006	0.00263681	1.57769	0.0195888	0.049857
219629_at	FAM118A_x000D_	0.00505852	0.0135837	1.57737	0.0161	0.0430115
207543_s_at	P4HA1_x000D_	0.00176909	0.00212156	1.57691	0.0117277	0.0338748
208631_s_at	HADHA_x000D_	0.00636436	0.0138081	1.57663	0.000458554	0.00291489
203732_at	TRIP4_x000D_	0.00502754	0.0104187	1.57649	1.21684e-06	2.79723e-05
219109_at	SPAG16_x000D_	0.00594388	0.012716	1.5764	0.000876811	0.00476373
205802_at	TRPC1_x000D_	0.0329682	0.0333708	1.5761	0.000153571	0.00126124
214774_x_at	TOX3_x000D_	0.206853	0.353088	1.57589	0.0527574	0.103873
200953_s_at	CCND2_x000D_	0.00412484	0.00431625	1.57573	0.147347	0.216599
204594_s_at	MIEF1_x000D_	0.00383069	0.00546478	1.57555	4.4055e-06	7.75651e-05
201104_x_at	AC240274.1_x000D_	0.00876896	0.00807755	1.57553	0.0113087	0.0330211
206747_at	NA_x000D_	0.0979609	0.19183	1.5755	4.77126e-05	0.00051786
220840_s_at	C1orf112_x000D_	0.0922045	0.146087	1.5752	0.000830149	0.00457144
203038_at	PTPRK_x000D_	0.00413462	0.00258619	1.57497	0.078157	0.138415
221735_at	WDR48_x000D_	0.0161777	0.0744141	1.57467	0.000108793	0.000980169
205827_at	CCK_x000D_	0.512319	0.578895	1.57398	0.303762	0.344046
222101_s_at	DCHS1_x000D_	0.0502242	0.0821777	1.57379	0.00669547	0.0221557
218821_at	NPEPL1_x000D_	0.0649951	0.112953	1.57358	0.00498025	0.017833
203476_at	TPBG_x000D_	0.00167288	0.00167288	1.57351	0.0041276	0.0154922
209222_s_at	OSBPL2_x000D_	0.0153217	0.0178426	1.57284	3.1005e-06	5.92628e-05
201829_at	NET1_x000D_	0.00305209	0.00442303	1.57278	0.000904796	0.00485876
200700_s_at	KDELR2_x000D_	0.00183827	0.00167288	1.57277	0.00814832	0.0256858
37254_at	ZNF133_x000D_	0.00104293	0.0028658	1.57248	8.1753e-06	0.000129975
212020_s_at	MKI67_x000D_	0.0172226	0.00793563	1.57244	0.000463211	0.00293371
211009_s_at	ZNF271P_x000D_	0.024664	0.0224718	1.572	0.00240402	0.0103285
214077_x_at	MEIS3P1_x000D_	0.0199136	0.00442758	1.57188	0.0126823	0.0358465
203898_at	CRCP_x000D_	0.00861405	0.0054401	1.5715	0.0188762	0.0484725
202699_s_at	TMEM63A_x000D_	0.0568385	0.144252	1.57136	0.00368966	0.0142784
214855_s_at	RALGAPA1_x000D_	0.0189643	0.0430254	1.57117	0.000441583	0.00283566
220383_at	ABCG5_x000D_	0.28705	0.556707	1.57106	0.00092138	0.00492561
219303_at	RNF219_x000D_	0.0298736	0.00400704	1.57076	0.00719237	0.0233697
204216_s_at	ZC3H14_x000D_	0.0146072	0.0224985	1.57065	2.88686e-06	5.61882e-05
204092_s_at	AURKA_x000D_	0.0221624	0.0785968	1.57062	0.00255284	0.0108167
203910_at	ARHGAP29_x000D_	0.00284987	0.00184553	1.57023	0.0198184	0.0502578
204593_s_at	MIEF1_x000D_	0.0111991	0.00537755	1.56999	0.000573124	0.00344385
217140_s_at	VDAC1_x000D_	0.00315778	0.00179626	1.569	0.00761321	0.0243879
222154_s_at	SPATS2L_x000D_	0.0230565	0.0116235	1.56889	0.112861	0.179768
220940_at	NA_x000D_	0.00736739	0.0542897	1.56879	0.0290858	0.0669178
218576_s_at	DUSP12_x000D_	0.00634741	0.00841675	1.5684	0.000200955	0.00154668
203954_x_at	CLDN3_x000D_	0.0187665	0.258158	1.56829	8.00507e-05	0.000774834
212838_at	DNMBP_x000D_	0.00799215	0.0161794	1.56817	4.78573e-05	0.000519024
217859_s_at	SLC39A9_x000D_	0.0111365	0.0465714	1.56757	0.0227092	0.0556805
222163_s_at	SPATA5L1_x000D_	0.0244213	0.00623756	1.56756	0.00737263	0.0238212
203404_at	ARMCX2_x000D_	0.00896554	0.00617109	1.56753	0.187677	0.254251
201176_s_at	ARCN1_x000D_	0.00217375	0.00216645	1.56747	0.000725805	0.004108
205750_at	BPHL_x000D_	0.0234732	0.0653474	1.56735	1.98661e-07	6.40832e-06
204788_s_at	PPOX_x000D_	0.0153635	0.00789007	1.56731	1.7496e-06	3.80093e-05
201128_s_at	ACLY_x000D_	0.00183827	0.00170165	1.56709	0.0140751	0.0388081
201946_s_at	CCT2_x000D_	0.00444297	0.00782901	1.56701	0.268245	0.318718
209265_s_at	METTL3_x000D_	0.00183827	0.00184359	1.56685	0.00124506	0.0062269
205860_x_at	FOLH1_x000D_	0.238936	0.72699	1.56635	0.000119286	0.00104543
203329_at	PTPRM_x000D_	0.0344227	0.0347596	1.56615	0.000241507	0.00178055
214007_s_at	RP13-228J13.6_x000D_	0.0523376	0.0321323	1.56562	0.542587	0.472745
214220_s_at	ALMS1_x000D_	0.0472347	0.0130568	1.56496	3.55103e-05	0.000413297
218574_s_at	LMCD1_x000D_	0.00999472	0.0280139	1.56482	0.00386356	0.0147737
205516_x_at	CIZ1_x000D_	0.0520696	0.308433	1.56455	4.11979e-06	7.42341e-05
204688_at	SGCE_x000D_	0.00720892	0.00455484	1.56419	0.0629092	0.118515
217872_at	PIH1D1_x000D_	0.00935426	0.0138257	1.56396	0.00206665	0.00920185
215420_at	IHH_x000D_	0.116912	0.435763	1.5637	2.23755e-06	4.62154e-05
213947_s_at	NUP210_x000D_	0.0157513	0.0853562	1.56366	0.00192253	0.00869159
201888_s_at	IL13RA1_x000D_	0.0241002	0.154046	1.56328	0.000274083	0.00197215
204199_at	RALGPS1_x000D_	0.098498	0.421885	1.56312	1.20532e-06	2.77998e-05
218907_s_at	LRRC61_x000D_	0.0252767	0.158467	1.56284	0.000138691	0.00117172
208860_s_at	ATRX_x000D_	0.00665389	0.0033655	1.56279	0.00311852	0.0125401
218735_s_at	ZNF544_x000D_	0.00192595	0.0017592	1.56272	0.00941892	0.0287671
202809_s_at	INTS3_x000D_	0.00256678	0.00518487	1.56247	0.00195271	0.00879644
212246_at	MCFD2_x000D_	0.00859835	0.00568264	1.56243	0.0251088	0.0600119
213374_x_at	HIBCH_x000D_	0.00305731	0.00271115	1.56129	0.00203741	0.00909507
200622_x_at	CALM3_x000D_	0.00590845	0.0153133	1.56119	0.000897458	0.00483593
204434_at	SPATA2_x000D_	0.0688287	0.0528687	1.56101	2.63654e-06	5.2649e-05
210788_s_at	DHRS7_x000D_	0.00474855	0.00624051	1.56049	0.0192583	0.0492346
208334_at	NDST4_x000D_	0.243925	0.452485	1.55939	6.17542e-05	0.000631157
211778_s_at	OVOL2_x000D_	0.00807195	0.0517284	1.55854	0.00713927	0.0232354
210131_x_at	AC016292.3_x000D_	0.00386528	0.0100992	1.55836	0.000455173	0.00289872
211985_s_at	CALM1_x000D_	0.0558966	0.00561601	1.55767	0.0553477	0.10759
201747_s_at	SAFB_x000D_	0.0320574	0.0982741	1.55681	0.00520568	0.0184007
208899_x_at	ATP6V1D_x000D_	0.00656978	0.00184359	1.55657	0.0775374	0.137603
203647_s_at	FDX1_x000D_	0.00617745	0.003346	1.5563	0.00266522	0.0111664
208765_s_at	HNRNPR_x000D_	0.0018532	0.00355887	1.55614	0.000758604	0.00424383
220744_s_at	IFT122_x000D_	0.111666	0.476525	1.5561	1.73893e-05	0.000237549
221216_s_at	SCMH1_x000D_	0.0104859	0.0361156	1.55572	7.74198e-05	0.000754489
213148_at	C2orf72_x000D_	0.163732	0.484274	1.5554	0.000952765	0.00503816
219961_s_at	KIZ_x000D_	0.0818351	0.156856	1.55513	0.0523024	0.103156
202791_s_at	PPP6R2_x000D_	0.0116305	0.0258085	1.55488	0.00140769	0.00682801
220988_s_at	C1QTNF3_x000D_	0.0590081	0.0894543	1.55382	0.217977	0.279806
214978_s_at	PPFIA4_x000D_	0.407053	0.793634	1.5538	0.000349576	0.00237721
37986_at	EPOR_x000D_	0.0107301	0.0740122	1.55362	1.86182e-09	1.46391e-07
212997_s_at	TLK2_x000D_	0.0113625	0.0202232	1.55346	3.5985e-05	0.000417067
204853_at	ORC2_x000D_	0.0539534	0.145845	1.55312	0.00439544	0.0162204
212986_s_at	TLK2_x000D_	0.0329868	0.0424303	1.55308	0.000425143	0.00276084
202223_at	STT3A_x000D_	0.00878495	0.0131621	1.55239	0.000103597	0.000946348
200604_s_at	PRKAR1A_x000D_	0.00171493	0.00203657	1.55164	0.01741	0.0455011
201086_x_at	SON_x000D_	0.00259514	0.00204552	1.55161	0.000862823	0.00470456
217289_s_at	SLC37A4_x000D_	0.017708	0.0629256	1.55139	0.000526767	0.00324334
213324_at	SRC_x000D_	0.207022	0.433528	1.55094	8.16116e-08	3.08575e-06
221689_s_at	PIGP_x000D_	0.0314687	0.00603741	1.5509	0.129413	0.197581
202696_at	OXSR1_x000D_	0.00183827	0.00188258	1.55077	0.000479213	0.00300617
210588_x_at	HNRNPH3_x000D_	0.00179905	0.00265598	1.55076	0.0049913	0.017849
204556_s_at	DZIP1_x000D_	0.0211018	0.0607217	1.55002	1.94109e-06	4.10731e-05
217188_s_at	C14orf1_x000D_	0.0701073	0.278694	1.54955	0.0029376	0.011967
201446_s_at	TIA1_x000D_	0.0112681	0.0142723	1.54947	0.00571266	0.0197144
213610_s_at	KLHL23_x000D_	0.0108751	0.098372	1.54902	2.55547e-05	0.000321101
215088_s_at	AC016292.3_x000D_	0.00251223	0.0022425	1.54893	0.00140379	0.00681868
219041_s_at	REPIN1_x000D_	0.00399525	0.0357372	1.54868	0.000261754	0.00190246
204017_at	KDELR3_x000D_	0.0076039	0.0136139	1.54833	0.0157584	0.0423444
214259_s_at	AKR7A2_x000D_	0.00217755	0.00230199	1.54817	0.00155301	0.00736761
218342_s_at	ERMP1_x000D_	0.118387	0.26376	1.54752	0.00397911	0.015107
202321_at	GGPS1_x000D_	0.0111268	0.0239188	1.54712	0.00118661	0.00599661
220299_at	SPATA6_x000D_	0.0220127	0.0563618	1.547	0.00155457	0.00737249
206047_at	GNB3_x000D_	0.0620863	0.180779	1.54645	0.00389001	0.0148584
209073_s_at	NUMB_x000D_	0.0164366	0.0364863	1.54626	2.13308e-05	0.000277431
214734_at	EXPH5_x000D_	0.0174205	0.0121947	1.54586	0.0077637	0.0247781
204867_at	GCHFR_x000D_	0.00296219	0.00642119	1.54577	0.00512804	0.0182021
201738_at	EIF1B_x000D_	0.00171493	0.00167288	1.54574	0.00135322	0.00663594
1438_at	EPHB3_x000D_	0.0705597	0.402721	1.54548	0.000317653	0.00221676
202461_at	EIF2B2_x000D_	0.00212031	0.00251403	1.54498	0.00187713	0.00853091
218238_at	GTPBP4_x000D_	0.00276968	0.00241327	1.54459	0.0760697	0.135674
200699_at	KDELR2_x000D_	0.00298814	0.00423898	1.54445	0.00830805	0.0260883
219400_at	CNTNAP1_x000D_	0.0290375	0.115441	1.5444	5.18128e-06	8.94031e-05
211672_s_at	ARPC4_x000D_	0.029278	0.0415721	1.54438	0.14462	0.213566
213788_s_at	LINC00094_x000D_	0.0369176	0.0718239	1.54417	0.0040951	0.0154079
201826_s_at	SCCPDH_x000D_	0.0201767	0.083578	1.54408	3.16196e-06	6.01056e-05
201571_s_at	DCTD_x000D_	0.00809063	0.058536	1.54328	0.0122639	0.0350215
219083_at	SHQ1_x000D_	0.0968155	0.11512	1.54274	0.00188695	0.00855871
201360_at	CST3_x000D_	0.00171493	0.00170165	1.54223	0.0235473	0.0572387
203327_at	IDE_x000D_	0.0278571	0.023128	1.54219	2.45819e-05	0.000310381
209644_x_at	CDKN2A_x000D_	0.089811	0.112053	1.54194	0.0196574	0.0499795
219689_at	SEMA3G_x000D_	0.0674566	0.131988	1.54162	0.0182133	0.0472199
219016_at	FASTKD5_x000D_	0.00504328	0.0243518	1.54154	1.7481e-05	0.000238102
211061_s_at	MGAT2_x000D_	0.0684622	0.0102699	1.54128	0.00952192	0.0290177
218192_at	IP6K2_x000D_	0.0140222	0.00516271	1.54127	0.00016001	0.00130378
206548_at	NA_x000D_	0.143014	0.35566	1.54119	0.0119341	0.0342636
211165_x_at	EPHB2_x000D_	0.48663	0.848234	1.54112	0.000693022	0.00396953
219338_s_at	LRRC49_x000D_	0.0519937	0.0689305	1.54105	0.0080723	0.0255043
213695_at	PON3_x000D_	0.10984	0.207265	1.54091	0.00690858	0.0227089
219305_x_at	FBXO2_x000D_	0.0288792	0.0723743	1.54062	0.0107169	0.0316758
214316_x_at	CTC-425F1.4_x000D_	0.00320406	0.00463726	1.54056	0.339086	0.366254
203717_at	DPP4_x000D_	0.0900634	0.127299	1.54004	0.00249155	0.0106189
213140_s_at	SS18L1_x000D_	0.0260477	0.0105922	1.53987	0.00683419	0.022534
201813_s_at	TBC1D5_x000D_	0.0522315	0.164716	1.53975	0.00051416	0.00317785
218917_s_at	ARID1A_x000D_	0.00358109	0.0046101	1.53975	0.00438546	0.0161922
205796_at	TCP11L1_x000D_	0.158802	0.489462	1.53858	1.49344e-05	0.000211752
218615_s_at	TMEM39A_x000D_	0.011115	0.00246348	1.53857	0.000657143	0.00381615
203550_s_at	FAM189B_x000D_	0.0171742	0.265928	1.53852	2.12654e-06	4.42529e-05
202235_at	SLC16A1_x000D_	0.0540521	0.13618	1.53764	0.00270915	0.0112992
201003_x_at	ELF3_x000D_	0.00188032	0.00214984	1.53744	0.000165265	0.00133298
203188_at	B3GNT1_x000D_	0.00462946	0.0133366	1.53703	5.38727e-08	2.1927e-06
209139_s_at	PRKRA_x000D_	0.00974508	0.00217134	1.5368	0.00552736	0.0192477
211721_s_at	ZNF551_x000D_	0.0357948	0.00838183	1.5365	0.0112757	0.0329613
205174_s_at	QPCT_x000D_	0.00444532	0.00742988	1.53623	0.0188682	0.048461
217284_x_at	SERHL2_x000D_	0.282484	0.56816	1.53618	0.000133352	0.00113843
41386_i_at	KDM6B_x000D_	0.00143508	0.0103326	1.53599	7.83249e-05	0.000762236
202813_at	TARBP1_x000D_	0.0220052	0.0154842	1.53592	0.0135805	0.0377833
205105_at	MAN2A1_x000D_	0.0571788	0.0172757	1.53578	0.149211	0.218514
204165_at	WASF1_x000D_	0.0177537	0.0291987	1.53476	0.00137561	0.00672067
AFFX-BioB-5_at	NA_x000D_	0.00733166	0.00693876	1.53452	0.784044	0.563564
214835_s_at	SUCLG2_x000D_	0.0144657	0.00482178	1.53443	0.00989063	0.0298759
203524_s_at	MPST_x000D_	0.0147134	0.0267831	1.53378	5.40581e-05	0.000573684
209377_s_at	HMGN3_x000D_	0.00183827	0.00167288	1.53309	0.000430078	0.00277984
202108_at	PEPD_x000D_	0.0129999	0.0267628	1.5329	0.00206179	0.00918316
202365_at	MIR4700_x000D_	0.00192595	0.00216085	1.53287	0.00194295	0.00876673
202255_s_at	SIPA1L1_x000D_	0.00625298	0.056691	1.53238	6.33816e-06	0.000105422
220985_s_at	RNF170_x000D_	0.0115749	0.0184666	1.53196	0.0308871	0.0700133
218951_s_at	PLCXD1_x000D_	0.00802742	0.0124572	1.53145	0.00184301	0.0084007
203225_s_at	RFK_x000D_	0.00297785	0.00358919	1.53144	0.00654644	0.0218244
218959_at	HOXC10_x000D_	0.0595261	0.0611884	1.53132	0.0375202	0.0809012
212299_at	NEK9_x000D_	0.0205843	0.0253585	1.53032	0.000326399	0.00225957
212887_at	SEC23A_x000D_	0.00217375	0.00173043	1.53016	0.127708	0.195887
204799_at	ZBED4_x000D_	0.0458465	0.0688179	1.52986	0.000464029	0.00293755
200677_at	PTTG1IP_x000D_	0.00167288	0.00167288	1.52955	0.000123452	0.00107243
201449_at	TIA1_x000D_	0.0481372	0.0037075	1.52936	0.0248712	0.059619
216836_s_at	ERBB2_x000D_	0.0477235	0.0626826	1.52926	0.00331137	0.0131717
202950_at	CRYZ_x000D_	0.00859835	0.00178798	1.52917	0.038542	0.0824876
213764_s_at	MFAP5_x000D_	0.49056	0.199645	1.52904	0.38423	0.393137
209868_s_at	RBMS1_x000D_	0.00179905	0.00253471	1.52902	0.0039164	0.0149427
222159_at	NA_x000D_	0.0294906	0.103827	1.52829	0.000322751	0.00224442
202246_s_at	CDK4_x000D_	0.00167288	0.00167288	1.52822	0.000300706	0.00212747
217856_at	RBM8A_x000D_	0.0688392	0.158668	1.52796	0.00698396	0.0228546
203215_s_at	MYO6_x000D_	0.143455	0.600536	1.52778	4.38101e-06	7.75278e-05
221527_s_at	PARD3_x000D_	0.222963	0.464791	1.52761	0.000301192	0.00212873
211391_s_at	PATZ1_x000D_	0.0239153	0.0496724	1.5275	0.000709319	0.00403118
208925_at	CLDND1_x000D_	0.0167293	0.00344387	1.52749	0.00655553	0.0218442
203625_x_at	SKP2_x000D_	0.0020362	0.00375535	1.52732	0.00249356	0.0106241
212148_at	PBX1_x000D_	0.00872168	0.0179903	1.5273	0.0286449	0.0662328
217845_x_at	HIGD1A_x000D_	0.00348498	0.00167288	1.52708	0.0149253	0.0405943
201714_at	TUBG1_x000D_	0.00175699	0.00675836	1.52703	0.00961961	0.0292253
201730_s_at	TPR_x000D_	0.00171493	0.00193236	1.52674	0.0290304	0.0668648
212966_at	HIC2_x000D_	0.00188032	0.00804439	1.52647	0.0192131	0.0491552
219234_x_at	SCRN3_x000D_	0.0556766	0.024545	1.52646	0.108242	0.174859
202128_at	AREL1_x000D_	0.011611	0.0188119	1.52606	0.0237828	0.057649
200652_at	SSR2_x000D_	0.0018411	0.00213134	1.52591	0.000238286	0.00176338
212104_s_at	RBFOX2_x000D_	0.00204571	0.00717144	1.52587	0.000795837	0.00441057
202218_s_at	FADS2_x000D_	0.0269494	0.0510376	1.52571	0.00218651	0.00959356
212502_at	ADO_x000D_	0.00278756	0.00311932	1.5254	0.000768876	0.0042869
212057_at	GSE1_x000D_	0.00238606	0.00182503	1.52511	0.000894153	0.00482219
202534_x_at	DHFR_x000D_	0.00255226	0.00242787	1.52473	0.0079141	0.0251711
214266_s_at	PDLIM7_x000D_	0.115547	0.226045	1.52451	0.00202188	0.0090374
218739_at	ABHD5_x000D_	0.100782	0.127922	1.52444	0.00137188	0.00671075
212935_at	MCF2L_x000D_	0.534695	0.842013	1.52381	2.94109e-06	5.68441e-05
214039_s_at	LAPTM4B_x000D_	0.00167288	0.00167288	1.52345	0.00550366	0.0191797
213118_at	UHRF1BP1L_x000D_	0.0146747	0.0340911	1.52329	0.00235642	0.0101682
201856_s_at	ZFR_x000D_	0.0107699	0.00910093	1.52326	0.00142124	0.00686967
212308_at	CLASP2_x000D_	0.022155	0.00909733	1.52318	1.4978e-05	0.000212153
218824_at	PNMAL1_x000D_	0.0270492	0.02627	1.52316	0.011791	0.0340079
208241_at	NA_x000D_	0.102201	0.157383	1.52284	0.000396828	0.00262752
208848_at	ADH5_x000D_	0.00656978	0.00215946	1.52216	0.0449885	0.0923699
203266_s_at	MAP2K4_x000D_	0.00753077	0.0194201	1.52209	0.000703174	0.00400613
219044_at	THNSL2_x000D_	0.018425	0.0777833	1.52167	1.56762e-05	0.000219127
210975_x_at	FASTK_x000D_	0.0341228	0.298632	1.52113	3.27603e-07	9.70781e-06
221088_s_at	PPP1R9A_x000D_	0.0193188	0.0347172	1.52108	0.0307171	0.0697996
218146_at	GLT8D1_x000D_	0.00661183	0.00520317	1.52057	0.00152018	0.00723916
209630_s_at	FBXW2_x000D_	0.0346194	0.0037514	1.52054	0.0350116	0.0769182
201828_x_at	FAM127A_x000D_	0.00355109	0.00890954	1.52015	0.00184474	0.00840324
202184_s_at	NUP133_x000D_	0.00348498	0.00181675	1.52	0.00229084	0.00993475
202514_at	DLG1_x000D_	0.0537257	0.00738831	1.51998	0.0088966	0.0275488
212352_s_at	TMED10_x000D_	0.00167288	0.00173043	1.51991	0.000228773	0.00170483
204233_s_at	CHKA_x000D_	0.025945	0.194553	1.5199	3.69787e-07	1.07281e-05
201125_s_at	ITGB5_x000D_	0.00223244	0.0113524	1.5197	0.00157682	0.00745755
212862_at	CDS2_x000D_	0.00262946	0.00498485	1.51969	0.0010848	0.00557225
203605_at	SRP54_x000D_	0.0110729	0.00167288	1.51956	0.00312634	0.0125621
201840_at	NEDD8_x000D_	0.00303047	0.00533279	1.51927	0.00120236	0.00606151
204130_at	HSD11B2_x000D_	0.443798	0.603371	1.51917	0.00156256	0.0074053
213018_at	GATAD1_x000D_	0.0249222	0.00329132	1.51843	0.00940502	0.0287501
202171_at	VEZF1_x000D_	0.00579821	0.00181481	1.51835	0.00124934	0.00624153
209228_x_at	TUSC3_x000D_	0.00193447	0.0168727	1.51796	0.0131014	0.0367757
210762_s_at	DLC1_x000D_	0.00631056	0.0160795	1.51767	0.021412	0.0533574
202909_at	EPM2AIP1_x000D_	0.00207274	0.00342614	1.51758	0.00542687	0.0189694
207549_x_at	CD46_x000D_	0.0513748	0.0253361	1.51731	0.0830708	0.144455
204838_s_at	MLH3_x000D_	0.0316163	0.0628792	1.51717	3.02239e-07	9.11229e-06
201815_s_at	TBC1D5_x000D_	0.0332673	0.0595846	1.51713	1.54911e-05	0.000217197
203558_at	CUL7_x000D_	0.220699	0.654378	1.51678	0.00130494	0.00646562
212217_at	PREPL_x000D_	0.00750035	0.00233984	1.51665	0.0204646	0.0515188
204932_at	TNFRSF11B_x000D_	0.0698113	0.0619922	1.51601	0.198972	0.264078
210026_s_at	CARD10_x000D_	0.0226483	0.0466046	1.51595	0.0058329	0.0200294
200823_x_at	RP11-490G8.1_x000D_	0.00167288	0.00167288	1.51593	6.15093e-05	0.000630049
214985_at	EXT1_x000D_	0.0621032	0.238067	1.51579	3.15153e-07	9.44991e-06
205990_s_at	WNT5A_x000D_	0.0266374	0.0391177	1.51575	0.0352906	0.0773839
203149_at	PVRL2_x000D_	0.00923638	0.0308314	1.51535	0.000161974	0.00131095
206956_at	BGLAP_x000D_	0.0145693	0.108189	1.51444	3.35662e-05	0.000395325
203272_s_at	TUSC2_x000D_	0.0340728	0.0839403	1.51428	0.000627411	0.00368525
200962_at	RPL31_x000D_	0.0105976	0.0145151	1.51424	0.0209532	0.0525196
221880_s_at	FAM174B_x000D_	0.0851577	0.244284	1.51343	1.04347e-07	3.73862e-06
203594_at	RTCA_x000D_	0.00750035	0.00178604	1.51336	0.00340123	0.013425
203407_at	PPL_x000D_	0.036499	0.134352	1.51308	0.0236615	0.0574153
220484_at	MCOLN3_x000D_	0.469132	0.510123	1.513	0.259418	0.31247
206377_at	FOXF2_x000D_	0.0690925	0.00809506	1.5129	0.0748542	0.134078
216973_s_at	HOXB7_x000D_	0.00362205	0.0237435	1.51288	0.00039159	0.0026003
202020_s_at	LANCL1_x000D_	0.0362788	0.0180935	1.51283	0.063551	0.119406
222157_s_at	WDR48_x000D_	0.0468772	0.0732068	1.5128	0.0073332	0.0237352
212459_x_at	SUCLG2_x000D_	0.00505038	0.00181481	1.51277	0.0709916	0.129351
204814_at	NA_x000D_	0.095734	0.273896	1.51251	1.43469e-05	0.000204992
204173_at	MYL6B_x000D_	0.0163347	0.0272957	1.5121	0.0233422	0.0568799
201562_s_at	SORD_x000D_	0.119882	0.156057	1.512	8.72712e-05	0.000834418
205048_s_at	PSPH_x000D_	0.00621537	0.076935	1.51177	0.142412	0.211255
204245_s_at	RPP14_x000D_	0.00860643	0.0293877	1.51163	0.00504857	0.0179971
201630_s_at	ACP1_x000D_	0.004621	0.00732803	1.51147	0.0149514	0.0406574
220233_at	FBXO17_x000D_	0.523043	0.829631	1.51135	1.81346e-05	0.000245313
213085_s_at	WWC1_x000D_	0.0595235	0.126826	1.51103	0.000448934	0.00287087
218407_x_at	NENF_x000D_	0.0129369	0.0688804	1.51103	1.34289e-05	0.000194592
210941_at	PCDH7_x000D_	0.0535359	0.401574	1.51093	0.000133589	0.00113905
214864_s_at	GRHPR_x000D_	0.00189526	0.00372618	1.51046	0.000273956	0.00197215
203033_x_at	FH_x000D_	0.0041747	0.00457562	1.51035	0.00135274	0.00663593
204306_s_at	CD151_x000D_	0.00570555	0.0827472	1.51027	0.000953515	0.00504019
201613_s_at	AP1G2_x000D_	0.00517446	0.0145475	1.51014	0.00372567	0.0143754
219990_at	E2F8_x000D_	0.0814644	0.0955616	1.5096	6.57458e-05	0.000665563
203467_at	PMM1_x000D_	0.0651182	0.157121	1.5095	2.66973e-05	0.00033224
222027_at	NA_x000D_	0.0345853	0.0997377	1.50934	0.000660561	0.00382797
219491_at	LRFN4_x000D_	0.260447	0.736044	1.50922	0.000160171	0.00130378
206453_s_at	NDRG2_x000D_	0.0534971	0.167217	1.50913	0.000253307	0.0018547
214672_at	TTLL5_x000D_	0.00225787	0.00230384	1.50865	0.000444081	0.00284906
202678_at	GTF2A2_x000D_	0.00171493	0.00167288	1.50835	0.00780606	0.0248894
221562_s_at	SIRT3_x000D_	0.0607945	0.504885	1.50753	9.3039e-10	8.41517e-08
221507_at	TNPO2_x000D_	0.00232224	0.00298973	1.50752	0.000236923	0.00175517
40569_at	MZF1_x000D_	0.00950322	0.0477867	1.50747	0.00908448	0.0279804
213233_s_at	KLHL9_x000D_	0.00449215	0.005629	1.50721	0.000967024	0.00510186
208833_s_at	ATXN10_x000D_	0.00238857	0.00257163	1.50666	2.76712e-06	5.45559e-05
211979_at	GPR107_x000D_	0.00781635	0.0373405	1.50631	6.3891e-05	0.000651552
201075_s_at	SMARCC1_x000D_	0.00365037	0.00193819	1.50615	0.122453	0.190336
212662_at	PVR_x000D_	0.0308786	0.114767	1.50596	0.00181548	0.0083163
AFFX-r2-Ec-bioB-5_at	NA_x000D_	0.00301526	0.00202258	1.50592	0.58406	0.490001
212653_s_at	EHBP1_x000D_	0.049657	0.0214878	1.50588	0.0188633	0.0484575
202916_s_at	FAM20B_x000D_	0.010777	0.0226872	1.50534	1.51248e-05	0.000213358
218721_s_at	C1orf27_x000D_	0.00818289	0.0106992	1.50467	1.34651e-05	0.000194774
213146_at	KDM6B_x000D_	0.0098862	0.049145	1.50463	0.000130362	0.00112051
205327_s_at	ACVR2A_x000D_	0.00382501	0.0133847	1.50443	4.34148e-06	7.71241e-05
211358_s_at	CIZ1_x000D_	0.0173959	0.0860383	1.50358	1.20238e-05	0.000178592
208820_at	PTK2_x000D_	0.0141621	0.00194063	1.50357	0.0103328	0.0308089
210395_x_at	MYL4_x000D_	0.0219423	0.0115473	1.50353	6.12801e-05	0.000628167
213423_x_at	TUSC3_x000D_	0.00208777	0.00902136	1.5035	0.0215569	0.0536442
219873_at	COLEC11_x000D_	0.0757018	0.118878	1.5034	0.0303619	0.0691626
204488_at	DOLK_x000D_	0.00713356	0.0468927	1.50335	7.56963e-07	1.91504e-05
221935_s_at	EOGT_x000D_	0.0721416	0.0264516	1.50308	0.000962603	0.00508435
201097_s_at	ARF4_x000D_	0.00167288	0.00167288	1.50261	0.00814012	0.0256716
209326_at	SLC35A2_x000D_	0.00285015	0.00208451	1.50258	0.000939168	0.00498913
202104_s_at	SPG7_x000D_	0.0139161	0.0355676	1.50247	0.00219417	0.00961496
203918_at	PCDH1_x000D_	0.0518805	0.160977	1.50218	0.00751852	0.02418
203459_s_at	VPS16_x000D_	0.00370071	0.0124741	1.50213	0.00268037	0.0112095
203638_s_at	FGFR2_x000D_	0.071319	0.130853	1.50184	0.0512305	0.101569
208684_at	COPA_x000D_	0.00207826	0.00263809	1.50144	0.0272617	0.0637159
213977_s_at	CIZ1_x000D_	0.104375	0.317988	1.50139	1.01432e-05	0.000156835
220342_x_at	EDEM3_x000D_	0.00669561	0.00644081	1.50121	0.00476831	0.0172784
210605_s_at	MFGE8_x000D_	0.0125862	0.0318672	1.50105	0.000688399	0.00395123
209175_at	SEC23IP_x000D_	0.00227166	0.00438843	1.50064	0.00180192	0.00826786
210087_s_at	MPZL1_x000D_	0.01988	0.0343124	1.5003	0.0204268	0.0514519
201447_at	TIA1_x000D_	0.0252339	0.00699931	1.50007	0.0328304	0.0731835
220106_at	NPC1L1_x000D_	0.240261	0.459589	1.49965	7.22717e-06	0.000117663
212654_at	TPM2_x000D_	0.249558	0.544125	1.49965	0.00276935	0.0114742
203458_at	SPR_x000D_	0.0138764	0.056234	1.49902	1.60492e-05	0.000223438
221030_s_at	ARHGAP24_x000D_	0.0254069	0.107604	1.49901	1.16188e-05	0.000174264
202426_s_at	RXRA_x000D_	0.0436236	0.117155	1.49897	0.000252806	0.00185202
204011_at	SPRY2_x000D_	0.00863023	0.0161252	1.49868	0.0115487	0.0335117
216493_s_at	IGF2BP3_x000D_	0.164246	0.200292	1.49823	0.0580388	0.111473
217976_s_at	DYNC1LI1_x000D_	0.0356899	0.0075194	1.49809	0.00642682	0.0215397
202123_s_at	ABL1_x000D_	0.00176909	0.00167288	1.49779	2.7484e-05	0.000339991
202822_at	LPP_x000D_	0.00518285	0.0047754	1.49778	0.0311318	0.0704067
203517_at	MTX2_x000D_	0.00181114	0.00196891	1.49763	0.0018034	0.00826916
212216_at	PREPL_x000D_	0.0221971	0.00857935	1.49726	0.0612657	0.116061
219151_s_at	RABL2A_x000D_	0.00681668	0.028552	1.49716	0.0050804	0.0180872
219563_at	SYNE3_x000D_	0.0726923	0.0563013	1.49699	0.378438	0.389775
222136_x_at	ZNF43_x000D_	0.034468	0.0476804	1.49688	0.00157255	0.00744246
203229_s_at	CLK2_x000D_	0.02234	0.056169	1.49677	0.000223774	0.00168211
219073_s_at	OSBPL10_x000D_	0.00176909	0.00167288	1.49649	0.00476144	0.0172626
201472_at	VBP1_x000D_	0.00192595	0.00167288	1.49643	0.0235088	0.057167
205514_at	ZNF415_x000D_	0.0228898	0.0528419	1.49626	1.31009e-05	0.000190839
201889_at	FAM3C_x000D_	0.00392433	0.00167288	1.49617	0.0274413	0.0640491
221430_s_at	RNF146_x000D_	0.0319158	0.0837022	1.49607	0.00914611	0.0281389
218675_at	SLC22A17_x000D_	0.0624335	0.318555	1.49577	0.000114487	0.00102036
218795_at	ACP6_x000D_	0.0289542	0.0445684	1.49568	0.000902878	0.00485412
218269_at	DROSHA_x000D_	0.00214832	0.00290439	1.49552	0.000441339	0.00283541
212803_at	NAB2_x000D_	0.0561761	0.148983	1.49546	0.00279417	0.0115631
218006_s_at	ZNF22_x000D_	0.0206134	0.00960177	1.49534	0.000532995	0.00326714
202562_s_at	C14orf1_x000D_	0.00677569	0.0187651	1.49506	0.00254776	0.0108019
202527_s_at	SMAD4_x000D_	0.00396639	0.00198797	1.49504	0.0301397	0.0687698
209067_s_at	HNRNPDL_x000D_	0.00192595	0.00170165	1.49455	0.000623267	0.00366557
209281_s_at	ATP2B1_x000D_	0.00167288	0.00210307	1.49453	0.00693884	0.022763
212864_at	CDS2_x000D_	0.00672082	0.0279746	1.4945	0.00156965	0.0074338
212309_at	CLASP2_x000D_	0.0249465	0.0765943	1.49437	0.000131886	0.0011301
208614_s_at	FLNB_x000D_	0.00284987	0.004846	1.4941	0.010732	0.0317137
209978_s_at	LPA_x000D_	0.398288	0.613616	1.49399	0.00828598	0.0260249
212194_s_at	TM9SF4_x000D_	0.00204855	0.00215624	1.49398	0.0217243	0.0539542
206686_at	PDK1_x000D_	0.416727	0.498017	1.4927	0.343536	0.36873
213045_at	MAST3_x000D_	0.110901	0.198539	1.4925	0.0151887	0.0411893
205481_at	ADORA1_x000D_	0.0346979	0.0690224	1.49248	0.00555424	0.019317
201121_s_at	PGRMC1_x000D_	0.00464308	0.00556432	1.49228	0.00442366	0.0162898
218082_s_at	UBP1_x000D_	0.00217375	0.00170165	1.49199	0.00494526	0.0177339
200929_at	TMED10_x000D_	0.00167288	0.00209218	1.49139	0.000342651	0.00234162
209100_at	IFRD2_x000D_	0.00585511	0.0158348	1.49104	1.3035e-06	2.96686e-05
201486_at	RCN2_x000D_	0.00210627	0.00202452	1.49086	0.0106621	0.0315541
204447_at	LZTS3;_x000D_	0.0254949	0.155142	1.4907	8.84788e-05	0.000842102
209264_s_at	TSPAN4_x000D_	0.0848633	0.125169	1.49057	0.00550554	0.0191814
203623_at	PLXNA3_x000D_	0.057334	0.14712	1.48997	1.48922e-05	0.00021137
204579_at	FGFR4_x000D_	0.014853	0.0823314	1.48995	0.0382729	0.0820638
206287_s_at	ITIH4_x000D_	0.643622	0.831547	1.48951	0.00758776	0.0243289
202441_at	ERLIN1_x000D_	0.0133318	0.0159486	1.48944	3.96304e-05	0.000450268
201287_s_at	SDC1_x000D_	0.00450984	0.0269094	1.48942	0.00149466	0.00714714
216032_s_at	ERGIC3_x000D_	0.00175699	0.00191136	1.48931	1.13335e-05	0.000172096
203946_s_at	ARG2_x000D_	0.00971477	0.0605124	1.48905	0.153655	0.222655
212558_at	SPRY1_x000D_	0.00540818	0.00211134	1.48884	0.00239334	0.0102858
204156_at	SIK3_x000D_	0.0905542	0.204959	1.4886	0.000672877	0.00388308
204392_at	CAMK1_x000D_	0.0755365	0.224989	1.4886	0.000655481	0.00380823
203243_s_at	PDLIM5_x000D_	0.00568089	0.00572131	1.48843	0.0502553	0.100164
204297_at	PIK3C3_x000D_	0.0103552	0.00319043	1.48833	0.00321045	0.0128516
201764_at	TMEM106C_x000D_	0.12734	0.359664	1.48823	2.57012e-05	0.000322029
218247_s_at	MEX3C_x000D_	0.00373448	0.00298491	1.48804	0.00316827	0.0127121
214198_s_at	DGCR2_x000D_	0.0030584	0.0102789	1.48788	6.5487e-05	0.00066349
221823_at	C5orf30_x000D_	0.0102729	0.0453381	1.48778	7.5767e-05	0.000741515
177_at	PLD1_x000D_	0.0409608	0.100919	1.48755	0.000335216	0.00229876
212113_at	ATXN7L3B_x000D_	0.34504	0.578577	1.48752	0.00321543	0.012864
218086_at	NPDC1_x000D_	0.0662706	0.176561	1.48752	0.000396265	0.00262505
212322_at	SGPL1_x000D_	0.0104664	0.00608147	1.4875	0.00649939	0.0217408
206091_at	MATN3_x000D_	0.0708887	0.216413	1.48748	0.00121758	0.00611817
206592_s_at	AP3D1_x000D_	0.00319026	0.0119677	1.48747	1.69791e-05	0.000233565
210942_s_at	ST3GAL6_x000D_	0.0481011	0.033092	1.48727	0.00437625	0.0161758
204310_s_at	NPR2_x000D_	0.200602	0.529297	1.48715	1.22596e-05	0.000181449
45526_g_at	LA16c-306E5.2_x000D_	0.000758446	0.00926559	1.4868	5.91753e-07	1.56278e-05
205425_at	HIP1_x000D_	0.0246692	0.0244977	1.4865	0.0161831	0.0431546
203545_at	ALG8_x000D_	0.00183827	0.0017592	1.48614	0.0104261	0.0310349
212215_at	PREPL_x000D_	0.00200649	0.00251082	1.4859	0.00179617	0.00824971
211379_x_at	B3GALNT1_x000D_	0.0860635	0.0715916	1.48571	5.35843e-06	9.20009e-05
213201_s_at	TNNT1_x000D_	0.186746	0.162044	1.48563	0.245418	0.302074
215283_at	LINC00667_x000D_	0.00637143	0.0343251	1.48552	0.000116871	0.00103133
217640_x_at	SKA1_x000D_	0.0185899	0.0528743	1.4854	0.000213501	0.00161892
201057_s_at	GOLGB1_x000D_	0.00379147	0.0040862	1.48535	0.000567692	0.00342609
202468_s_at	CTNNAL1_x000D_	0.00194941	0.00392851	1.48531	0.00189971	0.00860809
201671_x_at	USP14_x000D_	0.0193088	0.00647354	1.48526	0.00122177	0.00612998
202734_at	TRIP10_x000D_	0.0018532	0.00267921	1.48519	0.00106348	0.0054873
221214_s_at	NSMF_x000D_	0.00404218	0.0112425	1.48503	0.000220885	0.00166398
201673_s_at	GYS1_x000D_	0.00494441	0.00645756	1.48475	1.95465e-05	0.000259043
218911_at	YEATS4_x000D_	0.0115203	0.00719113	1.48461	0.282454	0.329352
218798_at	KRI1_x000D_	0.130744	0.266026	1.4846	0.0108819	0.0320402
206972_s_at	GPR161_x000D_	0.300053	0.741053	1.48459	1.34854e-07	4.65383e-06
204825_at	MELK_x000D_	0.00357583	0.00811542	1.48442	0.00980792	0.0296653
215549_x_at	CTAGE4_x000D_	0.0313816	0.0641538	1.48428	0.000359099	0.00242615
201132_at	HNRNPH2_x000D_	0.00348498	0.00167288	1.48401	0.00201847	0.00902689
218968_s_at	ZFP64_x000D_	0.0428837	0.00879681	1.48393	5.28543e-05	0.000564372
210027_s_at	APEX1_x000D_	0.00214476	0.00351715	1.48392	1.95966e-05	0.000259262
212690_at	DDHD2_x000D_	0.0347428	0.00246182	1.48389	0.0241555	0.0583686
210425_x_at	GOLGA8A_x000D_	0.00564818	0.0107665	1.48382	0.172683	0.240764
200943_at	ACTN1_x000D_	0.00183827	0.00190358	1.48354	0.000100535	0.000926881
203164_at	SLC33A1_x000D_	0.00352704	0.00167288	1.48326	0.0104485	0.0310948
212591_at	ARID4B_x000D_	0.00167288	0.00170165	1.48255	0.0042457	0.0158367
214006_s_at	GGCX_x000D_	0.0356872	0.0405578	1.48246	0.000683347	0.00393529
214949_at	NA_x000D_	0.00758446	0.00294819	1.48237	0.18053	0.247697
202045_s_at	ARHGAP35_x000D_	0.0548564	0.117572	1.48236	3.51052e-05	0.000409615
212759_s_at	TCF7L2_x000D_	0.149717	0.424724	1.48208	0.00394045	0.0150138
208659_at	CLIC1_x000D_	0.00167288	0.00167288	1.48186	1.39736e-05	0.000201012
203187_at	DOCK1_x000D_	0.0125635	0.0177918	1.48162	1.16868e-05	0.00017503
213763_at	HIPK2_x000D_	0.094151	0.16829	1.48108	2.58966e-05	0.000323732
205348_s_at	DYNC1I1_x000D_	0.0883897	0.0619331	1.48075	0.002582	0.0109069
217989_at	HSD17B11_x000D_	0.00280781	0.00184359	1.48063	0.0469667	0.0952725
201942_s_at	CPD_x000D_	0.0586666	0.102034	1.4801	0.0918014	0.155633
211986_at	AHNAK_x000D_	0.00259292	0.0066083	1.48006	0.0170254	0.0447579
209645_s_at	ALDH1B1_x000D_	0.0222593	0.0618163	1.47978	1.72771e-05	0.000237023
212301_at	RTF1_x000D_	0.00273461	0.00251226	1.47958	0.000280377	0.00200828
202293_at	STAG1_x000D_	0.0418699	0.0725435	1.4791	0.00718703	0.0233589
219203_at	EMC9_x000D_	0.0388021	0.190975	1.47901	0.00029238	0.00207705
203102_s_at	MGAT2_x000D_	0.011157	0.00602829	1.479	0.0403358	0.0852065
207788_s_at	SORBS3_x000D_	0.0158712	0.0331448	1.47893	0.0178466	0.0464666
201742_x_at	RP11-159D12.5_x000D_	0.0132954	0.00701459	1.47891	0.187209	0.25383
201339_s_at	SCP2_x000D_	0.00311572	0.0017387	1.4785	0.0358836	0.078312
216034_at	ZNF280A_x000D_	0.0206031	0.0463894	1.47818	0.000181926	0.00143045
201305_x_at	ANP32B_x000D_	0.00171493	0.00181481	1.47775	0.00260436	0.0109777
215066_at	NA_x000D_	0.167823	0.275395	1.47745	0.00813959	0.0256716
202993_at	ILVBL_x000D_	0.00702498	0.0293887	1.47732	0.0015839	0.00748852
219295_s_at	PCOLCE2_x000D_	0.00589442	0.00374398	1.47714	0.0155109	0.0418172
202515_at	DLG1_x000D_	0.00216237	0.00214206	1.47663	0.00070482	0.00401385
203872_at	ACTA1_x000D_	0.311148	0.439389	1.47621	0.203302	0.267739
204605_at	CGRRF1_x000D_	0.00600565	0.00217473	1.47607	0.00113599	0.00578595
202209_at	LSM3_x000D_	0.00171493	0.00181675	1.47597	0.00193768	0.00874972
212498_at	MARCH6_x000D_	0.00255308	0.00316457	1.47584	0.00304769	0.0123104
208898_at	ATP6V1D_x000D_	0.00348498	0.00167288	1.47582	0.0317713	0.0714631
210070_s_at	CHKB-CPT1B_x000D_	0.0497364	0.111131	1.47572	0.016325	0.0434366
212445_s_at	NEDD4L_x000D_	0.00787741	0.0122418	1.47561	0.0195248	0.0497505
218364_at	LRRFIP2_x000D_	0.0427306	0.00449876	1.47549	3.48114e-05	0.000406873
214708_at	SNTB1_x000D_	0.117895	0.466742	1.47546	4.08834e-06	7.39563e-05
206656_s_at	APMAP_x000D_	0.00345379	0.00338507	1.47485	0.0671481	0.124418
217716_s_at	SEC61A1_x000D_	0.00526371	0.015883	1.47478	0.000115718	0.00102705
201939_at	PLK2_x000D_	0.0511955	0.00507139	1.47445	0.111082	0.177979
37408_at	MRC2_x000D_	0.00231769	0.0190699	1.47443	0.00170648	0.00793251
213089_at	NA_x000D_	0.0400888	0.0760456	1.4744	0.235309	0.293547
217276_x_at	SERHL_x000D_	0.441928	0.754553	1.47423	0.000772755	0.00430506
218897_at	TMEM177_x000D_	0.00440831	0.00849791	1.47422	0.00867869	0.0269828
213419_at	APBB2_x000D_	0.103917	0.247383	1.47395	0.0057913	0.0199448
201736_s_at	MARCH6_x000D_	0.00188032	0.00288496	1.47394	0.000609477	0.00359977
213268_at	CAMTA1_x000D_	0.232012	0.573325	1.47359	0.000283312	0.00202407
203338_at	PPP2R5E_x000D_	0.00280781	0.00167288	1.47328	0.00624685	0.0210744
214170_x_at	FH_x000D_	0.00210627	0.00181481	1.4727	0.00568532	0.0196691
214718_at	GATAD1_x000D_	0.0227861	0.0185709	1.47267	0.000335548	0.00229989
202883_s_at	PPP2R1B_x000D_	0.0104814	0.0168363	1.47255	0.00595105	0.0203393
219924_s_at	RP11-244H3.4_x000D_	0.022352	0.0768662	1.47235	0.000692576	0.00396862
203894_at	TUBG2_x000D_	0.0121398	0.0378706	1.47203	0.000327818	0.00226599
202847_at	PCK2_x000D_	0.0325413	0.0346267	1.4719	0.0693143	0.127174
221869_at	ZNF512B_x000D_	0.124895	0.257521	1.47185	2.51198e-05	0.000316884
214221_at	ALMS1_x000D_	0.0151332	0.0264163	1.47179	5.13184e-05	0.000551374
219556_at	C16orf59_x000D_	0.322608	0.563372	1.47174	4.05155e-05	0.000458068
218834_s_at	TMEM132A_x000D_	0.0419375	0.0777152	1.47155	0.00102253	0.00532908
220195_at	NA_x000D_	0.00767619	0.0219509	1.47136	3.08534e-05	0.000368811
200915_x_at	KTN1_x000D_	0.00167288	0.00167288	1.47126	0.00317341	0.0127217
221556_at	CDC14B_x000D_	0.00589442	0.00222383	1.47105	0.050271	0.100169
201819_at	SCARB1_x000D_	0.0184521	0.0228382	1.47103	0.0021272	0.00938391
222361_at	TUBBP5_x000D_	0.0752718	0.0629553	1.47098	0.0220008	0.0544259
211988_at	KRT222_x000D_	0.00217375	0.00167288	1.47034	0.0128721	0.036294
51158_at	FAM174B_x000D_	0.0286768	0.0226601	1.47021	8.71785e-08	3.25181e-06
213609_s_at	SEZ6L_x000D_	0.0915084	0.255627	1.46967	0.00531582	0.0186851
218241_at	GOLGA5_x000D_	0.00575615	0.00170165	1.46966	0.00755734	0.0242594
202080_s_at	TRAK1_x000D_	0.0374072	0.0798004	1.46965	0.00074859	0.00420088
217795_s_at	TMEM43_x000D_	0.00207274	0.00357624	1.46959	6.85488e-05	0.000686406
205081_at	CRIP1_x000D_	0.0469904	0.0956925	1.46896	0.30032	0.341792
205874_at	ITPKA_x000D_	0.508477	0.848729	1.46864	0.000422363	0.00274794
208759_at	NCSTN_x000D_	0.00465308	0.0103997	1.4684	6.86667e-05	0.00068709
205765_at	CYP3A5_x000D_	0.258571	0.675261	1.46797	0.00432384	0.0160349
203626_s_at	SKP2_x000D_	0.387058	0.576576	1.46787	0.0397983	0.0843156
220642_x_at	GPR89A_x000D_	0.0041172	0.00512338	1.46786	0.0168944	0.0445235
212021_s_at	MKI67_x000D_	0.0226661	0.0174619	1.46756	0.00503145	0.0179592
213626_at	CBR4_x000D_	0.0108261	0.00665354	1.46716	0.00558898	0.0194086
211776_s_at	EPB41L3_x000D_	0.0476436	0.0602936	1.46648	0.0931205	0.157267
200776_s_at	BZW1_x000D_	0.00816181	0.00415421	1.46577	0.116801	0.183899
214297_at	CSPG4_x000D_	0.204293	0.421364	1.46553	0.000574723	0.00344896
218363_at	EXD2_x000D_	0.0080937	0.0368129	1.46546	0.000452803	0.00288628
207468_s_at	SFRP5_x000D_	0.234958	0.63426	1.46514	0.000260252	0.00189354
212931_at	TCF20_x000D_	0.0024791	0.00454778	1.46507	0.00159153	0.00751687
214196_s_at	TPP1_x000D_	0.00773523	0.012431	1.46502	0.0154374	0.0416758
202478_at	TRIB2_x000D_	0.00627937	0.00513655	1.46492	0.185883	0.252687
205188_s_at	SMAD5_x000D_	0.0785948	0.177636	1.46455	0.000863329	0.00470547
210137_s_at	DCTD_x000D_	0.00259351	0.00284457	1.46386	0.00147153	0.0070615
218775_s_at	WWC2_x000D_	0.0180867	0.0541724	1.46303	0.01207	0.0345748
218952_at	PCSK1N_x000D_	0.158241	0.223213	1.46271	0.0319978	0.0717925
218365_s_at	DARS2_x000D_	0.0106168	0.0462638	1.46267	0.00108926	0.00558909
204600_at	EPHB3_x000D_	0.115004	0.298205	1.46231	0.000210727	0.00160316
202173_s_at	VEZF1_x000D_	0.00795729	0.00392105	1.46223	0.00780755	0.0248894
210882_s_at	TRO_x000D_	0.0526587	0.067804	1.46156	0.0118667	0.0341337
211732_x_at	HNMT_x000D_	0.00554717	0.0659213	1.46156	0.0542886	0.106112
203876_s_at	MMP11_x000D_	0.212211	0.489511	1.46031	9.87798e-05	0.000914358
213046_at	PABPN1_x000D_	0.00314794	0.00507517	1.45976	0.0248028	0.0595375
218261_at	AP1M2_x000D_	0.094013	0.293674	1.45947	0.00286035	0.0117342
209586_s_at	PRUNE_x000D_	0.00619807	0.00689436	1.45941	0.000118413	0.0010391
205357_s_at	AGTR1_x000D_	0.00514659	0.00935592	1.45888	0.0567467	0.109616
217920_at	MAN1A2_x000D_	0.0654024	0.11754	1.45878	2.55934e-05	0.000321101
213365_at	ERI2_x000D_	0.037458	0.0178872	1.45869	0.00749328	0.0241209
202676_x_at	FASTK_x000D_	0.108627	0.49345	1.45863	1.77184e-07	5.82414e-06
212151_at	PBX1_x000D_	0.00940412	0.0445661	1.45837	0.00533699	0.0187357
214295_at	NA_x000D_	0.0998082	0.142427	1.45835	0.131013	0.19913
212126_at	CBX5_x000D_	0.00287044	0.00879232	1.45814	0.00026629	0.00192633
220381_at	ARHGAP28_x000D_	0.0918781	0.28399	1.45795	0.000154579	0.00126727
213805_at	NA_x000D_	0.0960186	0.204798	1.45711	0.000847841	0.00464799
206238_s_at	YAF2_x000D_	0.141006	0.353799	1.45693	0.0037508	0.0144543
221879_at	CALML4_x000D_	0.274648	0.525738	1.4564	0.00700875	0.0229076
213706_at	GPD1_x000D_	0.391774	0.768111	1.45599	0.000204712	0.00156948
212297_at	ATP13A3_x000D_	0.00267925	0.00227311	1.45598	0.000741865	0.00417499
201892_s_at	IMPDH2_x000D_	0.00175699	0.00187431	1.45563	0.0283679	0.0657792
221516_s_at	MIEF1_x000D_	0.00267925	0.00437801	1.45509	0.0041328	0.0155076
201450_s_at	TIA1_x000D_	0.0294437	0.00245904	1.45508	0.0218789	0.0542065
214075_at	NENF_x000D_	0.0293662	0.123254	1.45488	5.72765e-06	9.74935e-05
201080_at	PIP4K2B_x000D_	0.00737092	0.0165821	1.45484	6.0533e-06	0.000102032
214494_s_at	SPG7_x000D_	0.0144199	0.0255422	1.4548	0.0019758	0.00886581
204416_x_at	APOC1_x000D_	0.00545371	0.009043	1.45479	0.0909524	0.154625
210337_s_at	ACLY_x000D_	0.0322114	0.0732547	1.45417	0.0162119	0.0431888
215772_x_at	SUCLG2_x000D_	0.00280781	0.0017592	1.45325	0.130927	0.199102
221647_s_at	RIC8A_x000D_	0.00780252	0.0294016	1.45307	3.79423e-07	1.08261e-05
202560_s_at	CHTOP_x000D_	0.00281752	0.00473267	1.45195	0.0112754	0.0329613
210338_s_at	HSPA8_x000D_	0.00171493	0.00167288	1.45194	0.0260728	0.0617189
221582_at	HIST3H2A_x000D_	0.017578	0.0338307	1.45167	0.0162781	0.0433285
201392_s_at	IGF2R_x000D_	0.0416837	0.0294903	1.45165	0.00397352	0.0150941
211237_s_at	FGFR4_x000D_	0.147881	0.316038	1.45114	0.0250105	0.0598388
209375_at	XPC_x000D_	0.00329929	0.00935935	1.45098	0.000183345	0.00143834
220486_x_at	TMEM164_x000D_	0.00237639	0.0027462	1.45089	0.00231822	0.0100315
201870_at	TOMM34_x000D_	0.00354157	0.0126086	1.45071	3.72327e-05	0.000427589
219633_at	TTPAL_x000D_	0.0532596	0.0559791	1.45057	0.000145976	0.00121912
209271_at	BPTF_x000D_	0.0236124	0.0283277	1.45046	0.00191225	0.00865926
206075_s_at	CSNK2A1_x000D_	0.0070256	0.0261672	1.45013	0.0310597	0.0702726
204796_at	EML1_x000D_	0.0583016	0.0917127	1.44961	0.000988734	0.00519461
209272_at	NAB1_x000D_	0.0165975	0.0582617	1.4495	0.0740009	0.132995
201423_s_at	CUL4A_x000D_	0.00250256	0.00575658	1.44935	5.54588e-05	0.000585406
202382_s_at	GNPDA1_x000D_	0.0113673	0.00254493	1.44911	0.000234735	0.00174083
205702_at	PHTF1_x000D_	0.0482862	0.0651145	1.44893	0.00039045	0.00259897
218849_s_at	PPP1R13L_x000D_	0.0107333	0.0493555	1.44847	0.00427365	0.0158938
200710_at	ACADVL_x000D_	0.00282481	0.00576857	1.44842	0.00207618	0.00922647
206561_s_at	AKR1B10_x000D_	0.216056	0.330918	1.44836	0.0136415	0.037892
[truncated: 20,284 more rows]

## Sheet: C - YST vs. EC, FC 4
Identifyer	SYMBOL_x000D_	Expression YST	Expression EC	ratio	limmap	limmaq		SYMBOL	FC YST vs. EC	log2 scale
219465_at	APOA2_x000D_	0.00214832	0.387892	100.292	8.90895e-21	2.46573e-17		APOA2_x000D_	100.292	6.64806
219466_s_at	APOA2_x000D_	0.00167288	0.30625	73.7118	3.30798e-20	7.62959e-17		APOA2_x000D_	73.7118	6.20382
206224_at	CST1_x000D_	0.00197937	0.187227	59.6171	1.38493e-18	1.59711e-15		CST1_x000D_	59.6171	5.89765
204694_at	AFP_x000D_	0.0487105	0.249813	40.6046	3.73346e-05	0.000428049		AFP_x000D_	40.6046	5.34357
214612_x_at	MAGEA3_x000D_	0.124174	0.543307	31.8754	5.20173e-07	1.41145e-05		MAGEA3_x000D_	31.8754	4.99437
210381_s_at	CCKBR_x000D_	0.00171493	0.114403	31.175	2.73013e-25	1.88905e-21		CCKBR_x000D_	31.175	4.96232
209942_x_at	MAGEA3_x000D_	0.144448	0.61914	31.0889	4.73158e-07	1.29917e-05		MAGEA3_x000D_	31.0889	4.95833
214053_at	ERBB4_x000D_	0.00171493	0.0744804	30.0927	3.20517e-19	4.43547e-16		ERBB4_x000D_	30.0927	4.91134
205108_s_at	APOB_x000D_	0.0188488	0.0789127	26.8021	6.21634e-06	0.000104273		APOB_x000D_	26.8021	4.74427
204450_x_at	APOA1_x000D_	0.00167288	0.203722	22.3999	2.69197e-11	4.48829e-09		APOA1_x000D_	22.3999	4.48542
206424_at	CYP26A1_x000D_	0.00260713	0.452592	22.042	2.75087e-18	2.9283e-15		CYP26A1_x000D_	22.042	4.46218
205380_at	PDZK1_x000D_	0.017975	0.218359	20.49	9.90627e-14	4.032e-11		PDZK1_x000D_	20.49	4.35685
217073_x_at	APOA1_x000D_	0.00347535	0.408359	20.276	6.19134e-11	9.11478e-09		APOA1_x000D_	20.276	4.3417
204534_at	CTB-96E2.2_x000D_	0.00234401	0.212583	19.9825	1.96986e-14	1.04846e-11		CTB-96E2.2_x000D_	19.9825	4.32066
205500_at	C5_x000D_	0.00167288	0.118176	18.4559	5.716e-16	4.1632e-13		C5_x000D_	18.4559	4.20601
213992_at	COL4A6_x000D_	0.00213623	0.141065	16.902	6.2529e-18	6.18078e-15		COL4A6_x000D_	16.902	4.07912
210929_s_at	AHSG_x000D_	0.168792	0.504541	15.2695	0.0016288	0.00765892		AHSG_x000D_	15.2695	3.93258
205289_at	BMP2_x000D_	0.00167288	0.245225	14.7728	2.5548e-21	8.83867e-18		BMP2_x000D_	14.7728	3.88487
219250_s_at	FLRT3_x000D_	0.00192595	0.0942532	14.5206	7.67749e-14	3.42726e-11		FLRT3_x000D_	14.5206	3.86003
204298_s_at	LOX_x000D_	0.00188032	0.0541389	14.4131	1.45919e-11	2.76617e-09		LOX_x000D_	14.4131	3.84931
218717_s_at	LEPREL1_x000D_	0.00167288	0.436859	14.169	2.89284e-26	4.00326e-22		LEPREL1_x000D_	14.169	3.82467
210467_x_at	MAGEA12_x000D_	0.0702582	0.269042	13.6091	2.84549e-06	5.57168e-05		MAGEA12_x000D_	13.6091	3.7665
219612_s_at	FGG_x000D_	0.0870219	0.249296	13.5302	2.79259e-05	0.000343819		FGG_x000D_	13.5302	3.75812
205820_s_at	APOC3_x000D_	0.245943	0.912221	13.4199	0.00011622	0.00102808		APOC3_x000D_	13.4199	3.7463
219140_s_at	RBP4_x000D_	0.432541	0.71302	12.6634	0.00289522	0.0118397		RBP4_x000D_	12.6634	3.6626
205290_s_at	BMP2_x000D_	0.00252043	0.221365	12.5178	1.72417e-21	7.95332e-18		BMP2_x000D_	12.5178	3.6459
205534_at	PCDH7_x000D_	0.00207274	0.309147	12.4292	1.20669e-11	2.35194e-09		PCDH7_x000D_	12.4292	3.63567
204607_at	HMGCS2_x000D_	0.0433331	0.602754	12.0645	1.89903e-08	9.69651e-07		HMGCS2_x000D_	12.0645	3.59269
215446_s_at	LOX_x000D_	0.00289193	0.00913031	12.0148	1.80043e-11	3.32204e-09		LOX_x000D_	12.0148	3.58674
203184_at	FBN2_x000D_	0.00176909	0.00981628	11.891	7.41038e-13	2.27886e-10		FBN2_x000D_	11.891	3.5718
206104_at	ISL1_x000D_	0.0459584	0.308131	11.6356	4.90312e-09	3.23104e-07		ISL1_x000D_	11.6356	3.54048
210002_at	GATA6_x000D_	0.0020362	0.121241	11.5352	5.88781e-13	1.91439e-10		GATA6_x000D_	11.5352	3.52797
210274_at	MAGEA8_x000D_	0.072024	0.26797	11.4938	1.59e-06	3.5149e-05		MAGEA8_x000D_	11.4938	3.52278
209904_at	TNNC1_x000D_	0.141395	0.922411	11.2795	7.31354e-10	7.06123e-08		TNNC1_x000D_	11.2795	3.49563
219993_at	SOX17_x000D_	0.00196443	0.0459512	11.1632	5.85086e-20	1.01209e-16		SOX17_x000D_	11.1632	3.48068
221378_at	CER1_x000D_	0.0630424	0.187224	11.132	7.53295e-08	2.88767e-06		CER1_x000D_	11.132	3.47664
213030_s_at	PLXNA2_x000D_	0.00167288	0.0688886	11.002	3.51491e-15	2.10462e-12		PLXNA2_x000D_	11.002	3.45969
203400_s_at	TF_x000D_	0.0397676	0.248575	10.7188	8.1972e-07	2.04023e-05		TF_x000D_	10.7188	3.42207
205130_at	MOK_x000D_	0.00441383	0.169582	10.5844	1.9507e-13	7.49856e-11		MOK_x000D_	10.5844	3.40387
209631_s_at	GPR37_x000D_	0.0164975	0.134936	10.4113	2.47442e-12	5.80378e-10		GPR37_x000D_	10.4113	3.38008
206994_at	CST4_x000D_	0.00197653	0.201663	10.2562	2.13154e-14	1.09249e-11		CST4_x000D_	10.2562	3.35843
206893_at	SALL1_x000D_	0.00575615	0.117949	10.2042	1.14231e-12	2.98261e-10		SALL1_x000D_	10.2042	3.3511
213110_s_at	COL4A5_x000D_	0.00202142	0.0728583	10.0606	4.06205e-14	1.87376e-11		COL4A5_x000D_	10.0606	3.33065
208195_at	TTN_x000D_	0.00232483	0.0434433	9.44396	3.26669e-13	1.15913e-10		TTN_x000D_	9.44396	3.23939
205229_s_at	COCH_x000D_	0.0020362	0.200462	9.20325	8.19757e-14	3.54507e-11		COCH_x000D_	9.20325	3.20214
201650_at	KRT15_x000D_	0.00175699	0.179516	9.10348	1.78217e-10	2.18253e-08		KRT15_x000D_	9.10348	3.18642
213880_at	LGR5_x000D_	0.0364206	0.439648	8.82021	6.38405e-06	0.000106057		LGR5_x000D_	8.82021	3.14081
214603_at	MAGEA2_x000D_	0.120226	0.500242	8.57185	1.92774e-06	4.09157e-05		MAGEA2_x000D_	8.57185	3.09961
204201_s_at	PTPN13_x000D_	0.00183827	0.0117873	8.56404	5.31251e-19	6.68338e-16		PTPN13_x000D_	8.56404	3.09829
216238_s_at	FGB_x000D_	0.111329	0.291483	8.51325	0.0051033	0.0181455		FGB_x000D_	8.51325	3.08971
222368_at	NA_x000D_	0.0088584	0.0212512	8.25974	2.54249e-05	0.000319857		NA_x000D_	8.25974	3.0461
206697_s_at	HP_x000D_	0.0194181	0.293707	8.16783	6.61059e-09	4.15822e-07		HP_x000D_	8.16783	3.02995
209604_s_at	GATA3_x000D_	0.00167288	0.0124084	8.05531	1.88927e-11	3.43054e-09		GATA3_x000D_	8.05531	3.00994
206432_at	HAS2_x000D_	0.0247846	0.0645664	7.82354	9.53594e-11	1.29376e-08		HAS2_x000D_	7.82354	2.96782
218332_at	BEX1_x000D_	0.00328395	0.023052	7.76187	7.20767e-07	1.83016e-05		BEX1_x000D_	7.76187	2.9564
205311_at	DDC_x000D_	0.00615523	0.524947	7.75327	3.26441e-11	5.31466e-09		DDC_x000D_	7.75327	2.9548
203706_s_at	FZD7_x000D_	0.00171493	0.00524113	7.64239	2.27364e-11	3.93298e-09		FZD7_x000D_	7.64239	2.93402
208025_s_at	HMGA2_x000D_	0.00183827	0.00792709	7.4781	9.88828e-10	8.82833e-08		HMGA2_x000D_	7.4781	2.90267
204551_s_at	AHSG_x000D_	0.250744	0.49712	7.33501	0.00406469	0.0153143		AHSG_x000D_	7.33501	2.8748
208470_s_at	HP_x000D_	0.0541425	0.686008	7.2601	1.84921e-08	9.54861e-07		HP_x000D_	7.2601	2.85999
220389_at	CCDC81_x000D_	0.00846726	0.198984	7.15395	3.67695e-12	8.20702e-10		CCDC81_x000D_	7.15395	2.83874
210103_s_at	FOXA2_x000D_	0.00239685	0.863106	7.06001	1.32809e-19	2.04208e-16		FOXA2_x000D_	7.06001	2.81967
209220_at	GPC3_x000D_	0.0186242	0.0302588	7.01053	0.000355793	0.00241001		GPC3_x000D_	7.01053	2.80952
202976_s_at	RHOBTB3_x000D_	0.00690055	0.0460362	6.89284	6.92864e-12	1.43108e-09		RHOBTB3_x000D_	6.89284	2.7851
203440_at	CDH2_x000D_	0.00266421	0.141888	6.88257	8.13978e-13	2.34672e-10		CDH2_x000D_	6.88257	2.78295
214063_s_at	TF_x000D_	0.021132	0.281493	6.7756	3.96396e-07	1.11722e-05		TF_x000D_	6.7756	2.76035
210074_at	CTSV_x000D_	0.00167288	0.012269	6.73803	3.53515e-10	3.82197e-08		CTSV_x000D_	6.73803	2.75233
203851_at	IGFBP6_x000D_	0.00420181	0.083053	6.72867	5.78941e-08	2.32223e-06		IGFBP6_x000D_	6.72867	2.75032
213107_at	TNIK_x000D_	0.00188032	0.0283442	6.5587	4.02923e-14	1.87376e-11		TNIK_x000D_	6.5587	2.71341
209660_at	TTR_x000D_	0.0482189	0.440148	6.55756	7.03817e-06	0.000114992		TTR_x000D_	6.55756	2.71316
218931_at	RAB17_x000D_	0.00279316	0.347738	6.51647	8.70102e-14	3.64876e-11		RAB17_x000D_	6.51647	2.70409
202651_at	LPGAT1_x000D_	0.00575615	0.00244472	6.44554	5.09296e-12	1.10123e-09		LPGAT1_x000D_	6.44554	2.6883
205506_at	VIL1_x000D_	0.00233133	0.41968	6.43573	2.92747e-16	2.25066e-13		VIL1_x000D_	6.43573	2.6861
214135_at	CLDN18_x000D_	0.00402054	0.0943614	6.40183	3.54648e-06	6.5965e-05		CLDN18_x000D_	6.40183	2.67848
202037_s_at	SFRP1_x000D_	0.00188032	0.0129886	6.39976	1.36245e-09	1.14269e-07		SFRP1_x000D_	6.39976	2.67802
202036_s_at	SFRP1_x000D_	0.00931024	0.213866	6.3208	1.90402e-09	1.48027e-07		SFRP1_x000D_	6.3208	2.66011
202363_at	SPOCK1_x000D_	0.00903938	0.130735	6.29887	1.74701e-08	9.1576e-07		SPOCK1_x000D_	6.29887	2.65509
218186_at	RAB25_x000D_	0.00175699	0.130355	6.28929	7.54164e-10	7.09966e-08		RAB25_x000D_	6.28929	2.6529
203705_s_at	FZD7_x000D_	0.00183827	0.0219459	6.28019	9.71869e-11	1.30575e-08		FZD7_x000D_	6.28019	2.65081
40284_at	FOXA2_x000D_	0.000684333	0.612399	6.20948	5.56612e-20	1.01209e-16		FOXA2_x000D_	6.20948	2.63447
202975_s_at	RHOBTB3_x000D_	0.00167288	0.0138835	6.10403	6.79048e-11	9.78856e-09		RHOBTB3_x000D_	6.10403	2.60976
209602_s_at	GATA3_x000D_	0.00964003	0.296147	6.04261	8.31811e-10	7.7615e-08		GATA3_x000D_	6.04261	2.59517
219682_s_at	TBX3_x000D_	0.0225343	0.288743	6.03454	7.45242e-10	7.09966e-08		TBX3_x000D_	6.03454	2.59324
203441_s_at	CDH2_x000D_	0.00688382	0.156734	6.00676	2.78433e-13	1.04138e-10		CDH2_x000D_	6.00676	2.58659
202833_s_at	SERPINA1_x000D_	0.0419439	0.119173	5.9933	0.00202588	0.00905238		SERPINA1_x000D_	5.9933	2.58335
212977_at	ACKR3_x000D_	0.00209417	0.013172	5.96538	1.27027e-09	1.0851e-07		ACKR3_x000D_	5.96538	2.57661
204368_at	SLCO2A1_x000D_	0.00240823	0.0774859	5.93346	1.13518e-12	2.98261e-10		SLCO2A1_x000D_	5.93346	2.56887
209209_s_at	FERMT2_x000D_	0.00179905	0.0158258	5.89983	7.53376e-10	7.09966e-08		FERMT2_x000D_	5.89983	2.56067
203886_s_at	FBLN2_x000D_	0.020291	0.199497	5.78652	3.12303e-07	9.39525e-06		FBLN2_x000D_	5.78652	2.5327
219263_at	RNF128_x000D_	0.0666312	0.184919	5.69281	1.26466e-06	2.89272e-05		RNF128_x000D_	5.69281	2.50914
210540_s_at	B4GALT4_x000D_	0.0110729	0.0494307	5.67471	4.86812e-12	1.06933e-09		B4GALT4_x000D_	5.67471	2.50455
203304_at	BAMBI_x000D_	0.00167288	0.00191186	5.66259	5.38915e-09	3.45268e-07		BAMBI_x000D_	5.66259	2.50146
204602_at	DKK1_x000D_	0.01817	0.0421788	5.5279	3.81039e-07	1.08498e-05		DKK1_x000D_	5.5279	2.46673
204671_s_at	ANKRD6_x000D_	0.00696111	0.179483	5.39601	1.83039e-12	4.44385e-10		ANKRD6_x000D_	5.39601	2.43189
212798_s_at	ANKMY2_x000D_	0.00167288	0.00536809	5.39399	1.21802e-15	8.02645e-13		ANKMY2_x000D_	5.39399	2.43135
221922_at	GPSM2_x000D_	0.00821652	0.22878	5.34468	6.54706e-10	6.44135e-08		GPSM2_x000D_	5.34468	2.4181
206794_at	ERBB4_x000D_	0.00999459	0.278579	5.33417	1.23417e-10	1.61123e-08		ERBB4_x000D_	5.33417	2.41526
206343_s_at	NRG1_x000D_	0.0186041	0.209746	5.30046	3.07528e-10	3.40459e-08		NRG1_x000D_	5.30046	2.40612
204988_at	FGB_x000D_	0.174327	0.365091	5.29462	0.0042425	0.015829		FGB_x000D_	5.29462	2.40453
207980_s_at	CITED2_x000D_	0.00356712	0.0315328	5.2452	8.64385e-10	7.92172e-08		CITED2_x000D_	5.2452	2.391
213664_at	SLC1A1_x000D_	0.0528729	0.053995	5.22427	4.85858e-09	3.21701e-07		SLC1A1_x000D_	5.22427	2.38523
210519_s_at	NQO1_x000D_	0.00477214	0.0269619	5.21808	4.88727e-07	1.33661e-05		NQO1_x000D_	5.21808	2.38352
200884_at	CKB_x000D_	0.00167288	0.00835904	5.19057	1.57201e-10	1.99356e-08		CKB_x000D_	5.19057	2.37589
219330_at	VANGL1_x000D_	0.00255308	0.0133856	5.13876	2.5234e-12	5.82003e-10		VANGL1_x000D_	5.13876	2.36142
219732_at	RP11-35N6.1_x000D_	0.0089838	0.0300603	5.08284	0.000180736	0.00142352		RP11-35N6.1_x000D_	5.08284	2.34563
211571_s_at	VCAN_x000D_	0.00167288	0.0609512	5.07094	9.96346e-08	3.59999e-06		VCAN_x000D_	5.07094	2.34225
204679_at	KCNK1_x000D_	0.0224587	0.0336911	5.05898	7.63923e-09	4.71944e-07		KCNK1_x000D_	5.05898	2.33885
221589_s_at	ALDH6A1_x000D_	0.00579821	0.00193819	5.0357	9.73379e-09	5.61255e-07		ALDH6A1_x000D_	5.0357	2.33219
216048_s_at	RHOBTB3_x000D_	0.035513	0.102353	4.946	2.99409e-08	1.36543e-06		RHOBTB3_x000D_	4.946	2.30626
215646_s_at	VCAN_x000D_	0.00348498	0.0490245	4.90758	6.9239e-07	1.78512e-05		VCAN_x000D_	4.90758	2.29501
205051_s_at	KIT_x000D_	0.00188316	0.0454191	4.8599	1.71044e-10	2.11339e-08		KIT_x000D_	4.8599	2.28093
206230_at	LHX1_x000D_	0.00705921	0.633128	4.82593	5.93493e-10	5.99493e-08		LHX1_x000D_	4.82593	2.27081
205505_at	GCNT1_x000D_	0.00502748	0.0977642	4.80958	1.39026e-12	3.49801e-10		GCNT1_x000D_	4.80958	2.26591
208555_x_at	CST2_x000D_	0.0187781	0.510014	4.77597	7.23257e-12	1.47188e-09		CST2_x000D_	4.77597	2.2558
219564_at	KCNJ16_x000D_	0.0318491	0.354229	4.76259	9.0389e-08	3.34452e-06		KCNJ16_x000D_	4.76259	2.25175
204672_s_at	ANKRD6_x000D_	0.0436734	0.125172	4.69989	3.00142e-10	3.34961e-08		ANKRD6_x000D_	4.69989	2.23263
205682_x_at	APOM_x000D_	0.0170066	0.0668218	4.69535	1.26316e-08	7.19354e-07		APOM_x000D_	4.69535	2.23123
201340_s_at	ENC1_x000D_	0.0340618	0.0718965	4.67669	2.1275e-08	1.05905e-06		ENC1_x000D_	4.67669	2.22549
39248_at	AQP3_x000D_	0.000230422	0.00187844	4.65842	1.19398e-05	0.000178186		AQP3_x000D_	4.65842	2.21984
205776_at	FMO5_x000D_	0.022405	0.0645088	4.65401	1.22494e-05	0.000181449		FMO5_x000D_	4.65401	2.21847
205578_at	ROR2_x000D_	0.0317183	0.437271	4.6214	6.81129e-16	4.71291e-13		ROR2_x000D_	4.6214	2.20833
209357_at	CITED2_x000D_	0.00373732	0.0117385	4.59119	2.24041e-11	3.93298e-09		CITED2_x000D_	4.59119	2.19887
205650_s_at	FGA_x000D_	0.0739411	0.248624	4.58001	3.87491e-06	7.11539e-05		FGA_x000D_	4.58001	2.19535
205799_s_at	SLC3A1_x000D_	0.0201311	0.0917154	4.56093	0.00118478	0.00599254		SLC3A1_x000D_	4.56093	2.18933
205222_at	EHHADH_x000D_	0.0238357	0.225013	4.52409	3.53196e-13	1.22193e-10		EHHADH_x000D_	4.52409	2.17763
214910_s_at	APOM_x000D_	0.0301971	0.321092	4.49774	3.35892e-09	2.37156e-07		APOM_x000D_	4.49774	2.1692
221648_s_at	AGMAT_x000D_	0.00175699	0.00592825	4.48094	1.6173e-10	2.0163e-08		AGMAT_x000D_	4.48094	2.1638
215145_s_at	CNTNAP2_x000D_	0.0819671	0.492447	4.47255	3.22239e-06	6.08941e-05		CNTNAP2_x000D_	4.47255	2.1611
203698_s_at	FRZB_x000D_	0.0638739	0.182229	4.46304	0.00211488	0.00935044		FRZB_x000D_	4.46304	2.15803
220150_s_at	FAM184A_x000D_	0.00194941	0.10107	4.44551	3.28594e-15	2.06694e-12		FAM184A_x000D_	4.44551	2.15235
211429_s_at	SERPINA1_x000D_	0.0146219	0.0338066	4.42973	0.00372558	0.0143754		SERPINA1_x000D_	4.42973	2.14722
206894_at	APOA4_x000D_	0.114316	0.370603	4.42454	0.000270254	0.00195092		APOA4_x000D_	4.42454	2.14553
205517_at	GATA4_x000D_	0.00412646	0.185961	4.41864	4.85049e-09	3.21701e-07		GATA4_x000D_	4.41864	2.1436
204014_at	DUSP4_x000D_	0.0143266	0.193632	4.3232	3.98762e-10	4.21243e-08		DUSP4_x000D_	4.3232	2.1121
219274_at	TSPAN12_x000D_	0.0135495	0.075236	4.29414	1.90588e-08	9.69651e-07		TSPAN12_x000D_	4.29414	2.10237
219301_s_at	CNTNAP2_x000D_	0.00256639	0.0165604	4.289	9.08735e-08	3.35348e-06		CNTNAP2_x000D_	4.289	2.10064
201028_s_at	CD99_x000D_	0.00234084	0.00701292	4.26183	1.95955e-07	6.33582e-06		CD99_x000D_	4.26183	2.09147
202834_at	AGT_x000D_	0.0134337	0.0736166	4.20813	4.54912e-05	0.000501219		AGT_x000D_	4.20813	2.07318
209210_s_at	FERMT2_x000D_	0.00167288	0.00167288	4.20326	1.83936e-13	7.27259e-11		FERMT2_x000D_	4.20326	2.07151
202336_s_at	PAM_x000D_	0.00588232	0.0252268	4.15812	0.000101554	0.000931932		PAM_x000D_	4.15812	2.05593
201952_at	ALCAM_x000D_	0.00183827	0.0144396	4.13373	1.67707e-08	8.9262e-07		ALCAM_x000D_	4.13373	2.04744
204844_at	ENPEP_x000D_	0.0714552	0.0279898	4.09416	1.33785e-08	7.46527e-07		ENPEP_x000D_	4.09416	2.03357
205649_s_at	FGA_x000D_	0.252044	0.826369	4.09374	0.00149702	0.00715597		FGA_x000D_	4.09374	2.03342
210512_s_at	VEGFA_x000D_	0.001968	0.00271667	4.08396	2.0977e-08	1.04798e-06		VEGFA_x000D_	4.08396	2.02997
212841_s_at	PPFIBP2_x000D_	0.0191827	0.261348	4.05449	1.06432e-10	1.41621e-08		PPFIBP2_x000D_	4.05449	2.01952
205777_at	DUSP9_x000D_	0.0152667	0.0407676	4.05066	0.000100402	0.000926274		DUSP9_x000D_	4.05066	2.01816
204641_at	NEK2_x000D_	0.00175699	0.018726	4.0417	1.62822e-07	5.48227e-06		NEK2_x000D_	4.0417	2.01496
202740_at	ABHD14A-ACY1_x000D_	0.00277253	0.0164669	4.03774	1.49343e-09	1.2157e-07		ABHD14A-ACY1_x000D_	4.03774	2.01355
211828_s_at	TNIK_x000D_	0.0173837	0.35404	4.01325	1.41981e-11	2.7289e-09		TNIK_x000D_	4.01325	2.00477
209603_at	GATA3_x000D_	0.0892159	0.384441	4.01079	2.00163e-08	1.01093e-06		GATA3_x000D_	4.01079	2.00389
218170_at	ISOC1_x000D_	0.00379569	0.0062301	4.00911	6.70112e-09	4.19609e-07		ISOC1_x000D_	4.00911	2.00328
211298_s_at	ALB_x000D_	0.10909	0.190649	4.00247	0.00345433	0.0135808		ALB_x000D_	4.00247	2.00089
208436_s_at	IRF7_x000D_	0.122299	0.0330461	0.249829	0.000153861	0.00126288		IRF7_x000D_	0.249829	-2.00098
205831_at	CD2_x000D_	0.0842093	0.0403333	0.249685	3.13999e-05	0.000373627		CD2_x000D_	0.249685	-2.00182
208012_x_at	SP110_x000D_	0.0818966	0.0169881	0.249149	0.000217929	0.00164618		SP110_x000D_	0.249149	-2.00492
203453_at	SCNN1A_x000D_	0.174049	0.0609509	0.249117	0.000404855	0.00265903		SCNN1A_x000D_	0.249117	-2.00511
209846_s_at	BTN3A2_x000D_	0.244618	0.0531033	0.248771	0.000963567	0.0050875		BTN3A2_x000D_	0.248771	-2.00711
201720_s_at	LAPTM5_x000D_	0.118294	0.0341691	0.248717	7.34755e-05	0.000725483		LAPTM5_x000D_	0.248717	-2.00743
217157_x_at	NA_x000D_	0.164808	0.0295772	0.248565	0.000224872	0.00168619		NA_x000D_	0.248565	-2.00831
204286_s_at	PMAIP1_x000D_	0.247525	0.00820578	0.24788	6.85027e-06	0.000112586		PMAIP1_x000D_	0.24788	-2.01229
202869_at	OAS1_x000D_	0.488401	0.139754	0.247673	0.000179989	0.00141862		OAS1_x000D_	0.247673	-2.01349
213158_at	RP11-553L6.5_x000D_	0.129515	0.0277301	0.247425	0.000707321	0.00402313		RP11-553L6.5_x000D_	0.247425	-2.01494
204220_at	GMFG_x000D_	0.288168	0.12437	0.24699	0.000406657	0.00266708		GMFG_x000D_	0.24699	-2.01748
218802_at	CCDC109B_x000D_	0.298447	0.058084	0.246613	6.1481e-07	1.60833e-05		CCDC109B_x000D_	0.246613	-2.01968
201689_s_at	TPD52_x000D_	0.0178784	0.00170165	0.246041	0.000154067	0.00126382		TPD52_x000D_	0.246041	-2.02303
201005_at	CD9_x000D_	0.00167288	0.00167288	0.245994	1.73738e-05	0.000237549		CD9_x000D_	0.245994	-2.0233
219243_at	GIMAP4_x000D_	0.349088	0.131677	0.245759	5.5504e-05	0.000585437		GIMAP4_x000D_	0.245759	-2.02468
212999_x_at	HLA-DQB1_x000D_	0.504101	0.261841	0.245102	0.0189854	0.0486987		HLA-DQB1_x000D_	0.245102	-2.02855
204774_at	EVI2A_x000D_	0.0651926	0.0249311	0.24487	0.000359229	0.00242615		EVI2A_x000D_	0.24487	-2.02991
204959_at	MNDA_x000D_	0.212441	0.0678103	0.244659	0.000404313	0.002658		MNDA_x000D_	0.244659	-2.03116
209670_at	TRAC_x000D_	0.186578	0.0654812	0.244359	0.000257694	0.00188021		TRAC_x000D_	0.244359	-2.03292
209762_x_at	SP110_x000D_	0.0151403	0.00858076	0.241048	0.000128795	0.00110865		SP110_x000D_	0.241048	-2.05261
209488_s_at	RBPMS_x000D_	0.111361	0.00500615	0.240761	8.73606e-06	0.000137693		RBPMS_x000D_	0.240761	-2.05433
205681_at	BCL2A1_x000D_	0.172391	0.0393952	0.240329	0.000200601	0.00154525		BCL2A1_x000D_	0.240329	-2.05692
211663_x_at	NA_x000D_	0.311392	0.085	0.238868	0.000548798	0.0033368		NA_x000D_	0.238868	-2.06572
204972_at	OAS2_x000D_	0.131934	0.0420333	0.238787	0.000285117	0.00203393		OAS2_x000D_	0.238787	-2.0662
217378_x_at	IGKV1OR2-108_x000D_	0.632349	0.190822	0.23712	0.000167945	0.00134621		IGKV1OR2-108_x000D_	0.23712	-2.07631
202687_s_at	TNFSF10_x000D_	0.0957889	0.0613087	0.236194	0.000121005	0.00105716		TNFSF10_x000D_	0.236194	-2.08196
218723_s_at	RGCC_x000D_	0.0353811	0.0324678	0.234178	0.000150347	0.00124065		RGCC_x000D_	0.234178	-2.09433
211456_x_at	MT1H_x000D_	0.0829094	0.00497875	0.233945	4.97178e-10	5.17309e-08		MT1H_x000D_	0.233945	-2.09576
211990_at	HLA-DPA1_x000D_	0.0107372	0.0103601	0.233777	0.000876416	0.00476373		HLA-DPA1_x000D_	0.233777	-2.09679
201288_at	ARHGDIB_x000D_	0.122987	0.0322886	0.233225	0.000624027	0.00366848		ARHGDIB_x000D_	0.233225	-2.10021
216207_x_at	IGKV1-13_x000D_	0.105088	0.0304502	0.232981	0.00113123	0.00576595		IGKV1-13_x000D_	0.232981	-2.10171
211654_x_at	HLA-DQB1_x000D_	0.0315555	0.0251768	0.231505	0.000258157	0.00188126		HLA-DQB1_x000D_	0.231505	-2.11089
205159_at	CSF2RB_x000D_	0.0824463	0.0170997	0.231369	0.000285075	0.00203393		CSF2RB_x000D_	0.231369	-2.11173
203632_s_at	GPRC5B_x000D_	0.103559	0.00673473	0.231359	3.96308e-07	1.11722e-05		GPRC5B_x000D_	0.231359	-2.1118
212185_x_at	MT2A_x000D_	0.00911269	0.00170165	0.231344	5.26251e-10	5.39447e-08		MT2A_x000D_	0.231344	-2.11189
204971_at	CSTA_x000D_	0.148415	0.0565628	0.231294	0.000109299	0.000983445		CSTA_x000D_	0.231294	-2.1122
210164_at	GZMB_x000D_	0.405015	0.0672207	0.230172	2.36526e-05	0.000301242		GZMB_x000D_	0.230172	-2.11922
201859_at	SRGN_x000D_	0.0320529	0.0706087	0.229368	0.000310144	0.00217533		SRGN_x000D_	0.229368	-2.12427
209969_s_at	STAT1_x000D_	0.0807076	0.0877569	0.229128	0.000447981	0.00286876		STAT1_x000D_	0.229128	-2.12577
213566_at	RNASE6_x000D_	0.549958	0.177492	0.228549	0.000327991	0.00226605		RNASE6_x000D_	0.228549	-2.12943
201300_s_at	PRNP_x000D_	0.00357349	0.00170165	0.227182	3.34337e-09	2.37156e-07		PRNP_x000D_	0.227182	-2.13808
202625_at	LYN_x000D_	0.0665374	0.00230055	0.22691	8.45325e-08	3.1702e-06		LYN_x000D_	0.22691	-2.13981
216510_x_at	NA_x000D_	0.424353	0.150269	0.226075	0.00618087	0.0209386		NA_x000D_	0.226075	-2.14513
211458_s_at	GABARAPL1_x000D_	0.00514932	0.00184553	0.225777	9.10919e-07	2.22628e-05		GABARAPL1_x000D_	0.225777	-2.14703
201152_s_at	MBNL1_x000D_	0.0589216	0.0150985	0.224815	0.00084289	0.00462871		MBNL1_x000D_	0.224815	-2.15319
204912_at	IL10RA_x000D_	0.156722	0.0523762	0.223446	7.70058e-05	0.000751514		IL10RA_x000D_	0.223446	-2.162
221911_at	ETV1_x000D_	0.236766	0.0450069	0.222317	2.82941e-06	5.55387e-05		ETV1_x000D_	0.222317	-2.16931
203416_at	CD53_x000D_	0.00506707	0.00207429	0.222208	3.94008e-06	7.19325e-05		CD53_x000D_	0.222208	-2.17002
211798_x_at	NA_x000D_	0.384524	0.116433	0.221787	0.000436252	0.00280795		NA_x000D_	0.221787	-2.17275
220137_at	VSIG10_x000D_	0.0187323	0.00428652	0.221749	6.11806e-07	1.6035e-05		VSIG10_x000D_	0.221749	-2.173
201137_s_at	HLA-DPB1_x000D_	0.0696585	0.0054937	0.221502	5.4175e-05	0.000574484		HLA-DPB1_x000D_	0.221502	-2.17461
207957_s_at	PRKCB_x000D_	0.455942	0.0575375	0.221458	0.00244427	0.0104753		PRKCB_x000D_	0.221458	-2.17489
221558_s_at	LEF1_x000D_	0.122271	0.0841626	0.221095	0.00873129	0.027128		LEF1_x000D_	0.221095	-2.17726
221577_x_at	GDF15_x000D_	0.0179453	0.0411575	0.220682	0.518562	0.461819		GDF15_x000D_	0.220682	-2.17996
209040_s_at	PSMB8_x000D_	0.709602	0.178928	0.217893	4.24608e-05	0.0004754		PSMB8_x000D_	0.217893	-2.19831
217281_x_at	IGHG1_x000D_	0.720208	0.244695	0.217892	0.0014206	0.00686895		IGHG1_x000D_	0.217892	-2.19832
218538_s_at	MRS2_x000D_	0.00315778	0.00201558	0.217882	0.000147277	0.00122474		MRS2_x000D_	0.217882	-2.19838
216336_x_at	NA_x000D_	0.0405895	0.00196697	0.217821	7.34774e-10	7.06123e-08		NA_x000D_	0.217821	-2.19879
202803_s_at	ITGB2_x000D_	0.0719803	0.012783	0.216956	0.000179433	0.00141567		ITGB2_x000D_	0.216956	-2.20453
202411_at	IFI27_x000D_	0.0300696	0.0373922	0.216653	0.000416411	0.00271945		IFI27_x000D_	0.216653	-2.20654
209685_s_at	PRKCB_x000D_	0.0614949	0.00465029	0.216587	0.000311066	0.00217959		PRKCB_x000D_	0.216587	-2.20698
208894_at	HLA-DRA_x000D_	0.0830351	0.0885455	0.21601	0.00178299	0.00820005		HLA-DRA_x000D_	0.21601	-2.21083
221651_x_at	IGKC_x000D_	0.227698	0.0994887	0.215168	0.000152246	0.00125483		IGKC_x000D_	0.215168	-2.21647
221841_s_at	KLF4_x000D_	0.103941	0.00188258	0.214872	1.92668e-08	9.76643e-07		KLF4_x000D_	0.214872	-2.21845
204198_s_at	RUNX3_x000D_	0.300439	0.0464097	0.214155	0.000133738	0.00113961		RUNX3_x000D_	0.214155	-2.22327
206134_at	ADAMDEC1_x000D_	0.0643138	0.00659625	0.213739	0.000323657	0.00224959		ADAMDEC1_x000D_	0.213739	-2.22608
219209_at	IFIH1_x000D_	0.515198	0.157586	0.213456	0.00129644	0.006435		IFIH1_x000D_	0.213456	-2.22799
214240_at	GAL_x000D_	0.101068	0.0307147	0.213352	0.000493327	0.00308213		GAL_x000D_	0.213352	-2.22869
221671_x_at	IGKC_x000D_	0.274772	0.131105	0.21333	0.000181827	0.00143045		IGKC_x000D_	0.21333	-2.22884
222070_at	DND1_x000D_	0.28024	0.0517477	0.213265	1.47575e-07	5.05499e-06		DND1_x000D_	0.213265	-2.22928
210982_s_at	HLA-DRA_x000D_	0.186649	0.113913	0.212852	0.00261152	0.0109937		HLA-DRA_x000D_	0.212852	-2.23208
211881_x_at	NA_x000D_	0.252924	0.0922071	0.21239	0.000231989	0.00172416		NA_x000D_	0.21239	-2.23521
202484_s_at	MBD2_x000D_	0.0786597	0.112674	0.212188	0.000469481	0.00296257		MBD2_x000D_	0.212188	-2.23658
213857_s_at	CD47_x000D_	0.0445052	0.00252036	0.211741	2.00967e-07	6.45788e-06		CD47_x000D_	0.211741	-2.23963
219667_s_at	BANK1_x000D_	0.40147	0.162328	0.211113	0.0255906	0.0608377		BANK1_x000D_	0.211113	-2.24391
210517_s_at	AKAP12_x000D_	0.052999	0.00335987	0.210814	1.39374e-09	1.16188e-07		AKAP12_x000D_	0.210814	-2.24596
210279_at	GPR18_x000D_	0.427864	0.209032	0.210031	0.00960331	0.029195		GPR18_x000D_	0.210031	-2.25133
204897_at	PTGER4_x000D_	0.176404	0.0678633	0.209926	0.000258667	0.00188299		PTGER4_x000D_	0.209926	-2.25205
217983_s_at	RNASET2_x000D_	0.0740057	0.00196697	0.208883	9.32297e-11	1.27739e-08		RNASET2_x000D_	0.208883	-2.25923
214836_x_at	NA_x000D_	0.153909	0.0565152	0.207529	0.000101085	0.000930101		NA_x000D_	0.207529	-2.26862
204548_at	STAR_x000D_	0.646789	0.353001	0.206829	0.00880131	0.0272965		STAR_x000D_	0.206829	-2.27349
221059_s_at	COTL1_x000D_	0.0213733	0.00192991	0.205904	9.24913e-08	3.39848e-06		COTL1_x000D_	0.205904	-2.27996
217480_x_at	IGKV1OR10-1_x000D_	0.0389153	0.0158192	0.2052	0.000667194	0.00385833		IGKV1OR10-1_x000D_	0.2052	-2.2849
202493_x_at	CSH1_x000D_	0.967324	0.537939	0.205189	0.00197679	0.00886735		CSH1_x000D_	0.205189	-2.28498
210538_s_at	BIRC3_x000D_	0.263103	0.0958986	0.204623	0.00126992	0.0063285		BIRC3_x000D_	0.204623	-2.28896
202917_s_at	S100A8_x000D_	0.21284	0.0655457	0.204378	0.00011785	0.00103679		S100A8_x000D_	0.204378	-2.29069
205544_s_at	CR2_x000D_	0.67807	0.384434	0.203629	0.0203648	0.0513517		CR2_x000D_	0.203629	-2.29598
202957_at	HCLS1_x000D_	0.0192075	0.00410188	0.202537	8.91208e-05	0.000846465		HCLS1_x000D_	0.202537	-2.30375
213629_x_at	MT1F_x000D_	0.00740906	0.00170165	0.20251	1.71413e-08	9.0194e-07		MT1F_x000D_	0.20251	-2.30393
201153_s_at	MBNL1_x000D_	0.0331826	0.00921467	0.201502	0.000382931	0.00255753		MBNL1_x000D_	0.201502	-2.31113
39318_at	TCL1A_x000D_	0.338617	0.110361	0.201109	0.00126609	0.00631379		TCL1A_x000D_	0.201109	-2.31395
217165_x_at	MT1F_x000D_	0.172205	0.00167288	0.200984	1.88667e-08	9.69651e-07		MT1F_x000D_	0.200984	-2.31485
208869_s_at	GABARAPL1_x000D_	0.0388698	0.00299812	0.200392	7.03443e-06	0.000114992		GABARAPL1_x000D_	0.200392	-2.31911
204415_at	IFI6_x000D_	0.203326	0.0414299	0.199499	4.56584e-05	0.000502661		IFI6_x000D_	0.199499	-2.32555
203807_x_at	CSH1_x000D_	0.958429	0.52918	0.199447	0.00205234	0.00915879		CSH1_x000D_	0.199447	-2.32592
211991_s_at	HLA-DPA1_x000D_	0.0580613	0.021748	0.198987	0.000226035	0.00169355		HLA-DPA1_x000D_	0.198987	-2.32926
217478_s_at	HLA-DMA_x000D_	0.0518409	0.00241839	0.198556	8.15463e-05	0.000786397		HLA-DMA_x000D_	0.198556	-2.33238
205049_s_at	CD79A_x000D_	0.422961	0.133281	0.198175	0.00197224	0.00885847		CD79A_x000D_	0.198175	-2.33515
204057_at	IRF8_x000D_	0.111978	0.0307321	0.197594	2.84448e-05	0.000348657		IRF8_x000D_	0.197594	-2.33939
213603_s_at	RAC2_x000D_	0.0796139	0.00723473	0.197544	5.3172e-05	0.000567325		RAC2_x000D_	0.197544	-2.33975
214038_at	CCL8_x000D_	0.18632	0.0376171	0.197028	0.000176619	0.00140146		CCL8_x000D_	0.197028	-2.34353
205569_at	LAMP3_x000D_	0.179881	0.0846176	0.196968	0.000690817	0.00396182		LAMP3_x000D_	0.196968	-2.34396
221805_at	NEFL_x000D_	0.319568	0.0415368	0.196866	0.000331937	0.00228647		NEFL_x000D_	0.196866	-2.34471
211637_x_at	IGHV4-59_x000D_	0.661941	0.244583	0.193973	0.00144208	0.00695339		IGHV4-59_x000D_	0.193973	-2.36607
220330_s_at	SAMSN1_x000D_	0.0761603	0.0517144	0.192829	0.00068367	0.00393545		SAMSN1_x000D_	0.192829	-2.3746
210258_at	RGS13_x000D_	0.516355	0.224611	0.191206	0.0579583	0.11135		RGS13_x000D_	0.191206	-2.3868
220668_s_at	DNMT3B_x000D_	0.00584709	0.00459835	0.190563	6.54931e-05	0.00066349		DNMT3B_x000D_	0.190563	-2.39166
215121_x_at	IGLC2_x000D_	0.144766	0.0609267	0.190215	0.000234682	0.00174083		IGLC2_x000D_	0.190215	-2.3943
207761_s_at	METTL7A_x000D_	0.118142	0.00334243	0.189375	3.74942e-09	2.58141e-07		METTL7A_x000D_	0.189375	-2.40068
209395_at	CHI3L1_x000D_	0.596546	0.269571	0.189251	0.00557546	0.0193714		CHI3L1_x000D_	0.189251	-2.40163
202626_s_at	LYN_x000D_	0.0769126	0.00173043	0.188866	3.35248e-08	1.48221e-06		LYN_x000D_	0.188866	-2.40456
214669_x_at	IGKC_x000D_	0.152047	0.0759268	0.188698	0.000208925	0.00159269		IGKC_x000D_	0.188698	-2.40585
215379_x_at	IGLC2_x000D_	0.385938	0.128316	0.187243	0.000173815	0.00138238		IGLC2_x000D_	0.187243	-2.41702
213797_at	RSAD2_x000D_	0.488432	0.15807	0.185398	0.00136943	0.00670116		RSAD2_x000D_	0.185398	-2.4313
211339_s_at	ITK_x000D_	0.00824601	0.00176748	0.185308	0.00166352	0.00777988		ITK_x000D_	0.185308	-2.432
33304_at	ISG20_x000D_	0.201278	0.0900461	0.184983	0.00052437	0.00323351		ISG20_x000D_	0.184983	-2.43453
213539_at	CD3D_x000D_	0.117026	0.0262929	0.184895	0.000121664	0.00106023		CD3D_x000D_	0.184895	-2.43522
203153_at	IFIT1_x000D_	0.306993	0.133538	0.183897	0.00231964	0.0100342		IFIT1_x000D_	0.183897	-2.44303
211643_x_at	NA_x000D_	0.559516	0.181209	0.183	0.00188864	0.00856355		NA_x000D_	0.183	-2.45008
212998_x_at	HLA-DQB1_x000D_	0.270815	0.144414	0.182587	0.0003602	0.00243034		HLA-DQB1_x000D_	0.182587	-2.45335
204820_s_at	BTN3A2_x000D_	0.136815	0.091971	0.182206	3.81525e-05	0.000434904		BTN3A2_x000D_	0.182206	-2.45636
216491_x_at	IGHV4-59_x000D_	0.657701	0.213653	0.18198	0.00264362	0.0110961		IGHV4-59_x000D_	0.18198	-2.45815
203108_at	GPRC5A_x000D_	0.690406	0.128594	0.181736	2.36898e-06	4.83527e-05		GPRC5A_x000D_	0.181736	-2.46009
204070_at	RARRES3_x000D_	0.0973631	0.0218613	0.181034	3.31802e-06	6.22175e-05		RARRES3_x000D_	0.181034	-2.46566
216576_x_at	NA_x000D_	0.632608	0.207835	0.180434	0.000375191	0.00251433		NA_x000D_	0.180434	-2.47046
211739_x_at	CSH1_x000D_	0.972805	0.498883	0.18033	0.000901663	0.00485135		CSH1_x000D_	0.18033	-2.47129
204698_at	ISG20_x000D_	0.680166	0.291736	0.179767	0.000758696	0.00424383		ISG20_x000D_	0.179767	-2.4758
201858_s_at	SRGN_x000D_	0.230984	0.105532	0.17968	0.000116217	0.00102808		SRGN_x000D_	0.17968	-2.4765
217707_x_at	NA_x000D_	0.071498	0.00245688	0.179487	2.59543e-11	4.3801e-09		NA_x000D_	0.179487	-2.47805
1405_i_at	CCL5_x000D_	0.513145	0.145756	0.179433	7.94443e-06	0.000126804		CCL5_x000D_	0.179433	-2.47849
211122_s_at	CXCL11_x000D_	0.33601	0.0559004	0.17853	0.000868332	0.00472344		CXCL11_x000D_	0.17853	-2.48576
214916_x_at	NA_x000D_	0.173657	0.0922265	0.178356	0.00133089	0.00655428		NA_x000D_	0.178356	-2.48717
204118_at	CD48_x000D_	0.157824	0.0511396	0.175618	7.62018e-05	0.000744717		CD48_x000D_	0.175618	-2.50948
204533_at	CXCL10_x000D_	0.0467224	0.0281736	0.175599	0.000116053	0.00102808		CXCL10_x000D_	0.175599	-2.50965
214677_x_at	IGLC1_x000D_	0.201279	0.130765	0.17546	0.000614404	0.00362423		IGLC1_x000D_	0.17546	-2.51078
209396_s_at	CHI3L1_x000D_	0.184499	0.0703781	0.174601	0.00404958	0.0152864		CHI3L1_x000D_	0.174601	-2.51787
217022_s_at	IGHA1_x000D_	0.579723	0.156429	0.174554	7.06252e-05	0.000702118		IGHA1_x000D_	0.174554	-2.51826
208581_x_at	MT1X_x000D_	0.0670489	0.00167288	0.173662	1.98762e-10	2.41278e-08		MT1X_x000D_	0.173662	-2.52564
204655_at	CCL5_x000D_	0.144107	0.0358373	0.173541	1.30848e-05	0.000190806		CCL5_x000D_	0.173541	-2.52665
216401_x_at	IGKV1-37_x000D_	0.619844	0.184201	0.173477	0.000385889	0.00257355		IGKV1-37_x000D_	0.173477	-2.52718
207655_s_at	BLNK_x000D_	0.165051	0.0527571	0.17239	0.000230327	0.00171273		BLNK_x000D_	0.17239	-2.53626
219777_at	GIMAP6_x000D_	0.150774	0.113079	0.170998	0.000565658	0.00341679		GIMAP6_x000D_	0.170998	-2.54795
211430_s_at	IGHG1_x000D_	0.22454	0.1152	0.170626	0.000249781	0.00183083		IGHG1_x000D_	0.170626	-2.55109
218918_at	MAN1C1_x000D_	0.129846	0.00211018	0.169767	3.73599e-11	5.94259e-09		MAN1C1_x000D_	0.169767	-2.55837
206461_x_at	MT1H_x000D_	0.16512	0.00254136	0.169139	3.30345e-10	3.62816e-08		MT1H_x000D_	0.169139	-2.56372
212859_x_at	MT1E_x000D_	0.0278091	0.00378101	0.167585	1.23382e-10	1.61123e-08		MT1E_x000D_	0.167585	-2.57704
204285_s_at	PMAIP1_x000D_	0.117539	0.00239739	0.167562	5.253e-08	2.15708e-06		PMAIP1_x000D_	0.167562	-2.57723
209167_at	GPM6B_x000D_	0.294175	0.0565719	0.16742	8.12285e-07	2.02537e-05		GPM6B_x000D_	0.16742	-2.57846
205668_at	LY75_x000D_	0.281764	0.0169215	0.166715	2.89574e-06	5.62819e-05		LY75_x000D_	0.166715	-2.58454
219014_at	PLAC8_x000D_	0.0200758	0.0103759	0.166317	0.00679009	0.0224206		PLAC8_x000D_	0.166317	-2.588
209138_x_at	IGLC2_x000D_	0.15326	0.0800145	0.165997	0.000333081	0.00229207		IGLC2_x000D_	0.165997	-2.59078
210163_at	NA_x000D_	0.162399	0.101776	0.165823	0.00128629	0.0063915		NA_x000D_	0.165823	-2.59228
209480_at	HLA-DQB1_x000D_	0.390711	0.274776	0.164844	0.0036535	0.0141844		HLA-DQB1_x000D_	0.164844	-2.60083
202746_at	ITM2A_x000D_	0.0544041	0.00658128	0.16484	4.40301e-06	7.75651e-05		ITM2A_x000D_	0.16484	-2.60086
202688_at	TNFSF10_x000D_	0.0214791	0.0226579	0.163163	0.000116921	0.00103133		TNFSF10_x000D_	0.163163	-2.61561
209170_s_at	GPM6B_x000D_	0.297261	0.0590666	0.162268	1.34184e-06	3.03415e-05		GPM6B_x000D_	0.162268	-2.62355
209606_at	CYTIP_x000D_	0.0873112	0.0514221	0.162159	0.000854148	0.00466287		CYTIP_x000D_	0.162159	-2.62452
211645_x_at	IGKV1-17_x000D_	0.340459	0.047846	0.162004	0.000167526	0.00134395		IGKV1-17_x000D_	0.162004	-2.6259
203401_at	PRPS2_x000D_	0.00657539	0.00167288	0.161331	7.07493e-11	1.00935e-08		PRPS2_x000D_	0.161331	-2.63191
214768_x_at	IGKV2-28_x000D_	0.382675	0.11402	0.160549	0.000196465	0.00151972		IGKV2-28_x000D_	0.160549	-2.63891
211742_s_at	EVI2B_x000D_	0.146235	0.0367816	0.157712	9.0174e-05	0.000852956		EVI2B_x000D_	0.157712	-2.66464
209995_s_at	TCL1A_x000D_	0.402398	0.170756	0.157261	0.00115207	0.00585924		TCL1A_x000D_	0.157261	-2.66877
211644_x_at	IGKV3-20_x000D_	0.72103	0.21301	0.156718	0.000379677	0.00253947		IGKV3-20_x000D_	0.156718	-2.67375
206247_at	MICB_x000D_	0.137522	0.00273202	0.154533	2.74617e-10	3.17419e-08		MICB_x000D_	0.154533	-2.69402
207238_s_at	PTPRC_x000D_	0.595788	0.175014	0.152985	0.000229259	0.00170662		PTPRC_x000D_	0.152985	-2.70854
203915_at	CXCL9_x000D_	0.123406	0.0262946	0.150116	1.39285e-05	0.000200572		CXCL9_x000D_	0.150116	-2.73585
220139_at	CH507-9B2.2_x000D_	0.417837	0.105527	0.149303	0.000105133	0.000954022		CH507-9B2.2_x000D_	0.149303	-2.74369
204279_at	PSMB9_x000D_	0.0780709	0.020229	0.149287	2.8885e-05	0.000351871		PSMB9_x000D_	0.149287	-2.74384
216560_x_at	IGLV3-10_x000D_	0.885944	0.355158	0.148895	0.000826262	0.00455366		IGLV3-10_x000D_	0.148895	-2.74764
221969_at	PAX5_x000D_	0.331349	0.139673	0.148552	0.00564932	0.0195725		PAX5_x000D_	0.148552	-2.75096
204326_x_at	MT1X_x000D_	0.00888015	0.00173043	0.14805	2.36899e-10	2.82614e-08		MT1X_x000D_	0.14805	-2.75585
205890_s_at	GABBR1_x000D_	0.464729	0.150689	0.147879	0.000134438	0.00114488		GABBR1_x000D_	0.147879	-2.75751
212592_at	IGJ_x000D_	0.312618	0.103151	0.147869	0.000112234	0.00100268		IGJ_x000D_	0.147869	-2.75761
205798_at	IL7R_x000D_	0.287499	0.0725564	0.147658	0.000725306	0.00410768		IL7R_x000D_	0.147658	-2.75967
215176_x_at	IGKV1-39_x000D_	0.289837	0.121632	0.147321	7.41855e-05	0.000731209		IGKV1-39_x000D_	0.147321	-2.76297
213479_at	NPTX2_x000D_	0.350495	0.0377681	0.146983	1.97624e-06	4.16894e-05		NPTX2_x000D_	0.146983	-2.76628
202270_at	GBP1_x000D_	0.128972	0.0649078	0.144671	9.86652e-05	0.000914083		GBP1_x000D_	0.144671	-2.78915
204745_x_at	MT1G_x000D_	0.0295999	0.00189086	0.143531	2.79935e-10	3.20155e-08		MT1G_x000D_	0.143531	-2.80056
203449_s_at	TERF1_x000D_	0.0244634	0.00167288	0.143253	1.28135e-07	4.45527e-06		TERF1_x000D_	0.143253	-2.80336
218454_at	PLBD1_x000D_	0.0938469	0.00230522	0.14155	5.24827e-09	3.37806e-07		PLBD1_x000D_	0.14155	-2.82062
57739_at	DND1_x000D_	0.0300847	0.000886637	0.140995	7.51426e-08	2.88767e-06		DND1_x000D_	0.140995	-2.82629
209083_at	CORO1A_x000D_	0.355851	0.0407452	0.140958	3.73758e-06	6.91478e-05		CORO1A_x000D_	0.140958	-2.82667
212587_s_at	PTPRC_x000D_	0.19267	0.0732825	0.140917	3.02551e-05	0.000363758		PTPRC_x000D_	0.140917	-2.82709
212671_s_at	HLA-DQA1_x000D_	0.181043	0.100259	0.140836	0.000583129	0.0034858		HLA-DQA1_x000D_	0.140836	-2.82791
204661_at	CD52_x000D_	0.514284	0.0854282	0.138521	9.67902e-05	0.000901975		CD52_x000D_	0.138521	-2.85183
219955_at	L1TD1_x000D_	0.14046	0.0169593	0.136228	3.45208e-05	0.000404502		L1TD1_x000D_	0.136228	-2.8759
204192_at	CD37_x000D_	0.226083	0.102115	0.134401	0.000985795	0.00518119		CD37_x000D_	0.134401	-2.89538
212415_at	SEPT6_x000D_	0.471155	0.0126521	0.133382	1.70194e-12	4.20578e-10		SEPT6_x000D_	0.133382	-2.90636
217546_at	MT1M_x000D_	0.750061	0.0973822	0.131033	3.79049e-06	6.97797e-05		MT1M_x000D_	0.131033	-2.932
203448_s_at	RP11-311P8.2_x000D_	0.003133	0.00167288	0.130641	1.82537e-08	9.46081e-07		RP11-311P8.2_x000D_	0.130641	-2.93632
219863_at	HERC5_x000D_	0.0826767	0.00207313	0.128537	2.42997e-14	1.20097e-11		HERC5_x000D_	0.128537	-2.95974
213193_x_at	TRBV25-1_x000D_	0.064336	0.0119487	0.126554	4.54384e-05	0.000501036		TRBV25-1_x000D_	0.126554	-2.98218
204469_at	PTPRZ1_x000D_	0.0529101	0.00687055	0.126532	2.69756e-05	0.0003351		PTPRZ1_x000D_	0.126532	-2.98243
212187_x_at	PTGDS_x000D_	0.416419	0.0866189	0.125635	3.70538e-05	0.00042613		PTGDS_x000D_	0.125635	-2.99269
214453_s_at	IFI44_x000D_	0.0706454	0.0124983	0.123779	3.24092e-05	0.000383986		IFI44_x000D_	0.123779	-3.01417
212414_s_at	SEPT6_x000D_	0.0928321	0.00278346	0.121552	6.32046e-10	6.2925e-08		SEPT6_x000D_	0.121552	-3.04036
203921_at	CHST2_x000D_	0.0727539	0.00322115	0.121216	3.20311e-08	1.44385e-06		CHST2_x000D_	0.121216	-3.04435
210356_x_at	MS4A1_x000D_	0.225776	0.112826	0.120642	0.00488004	0.0175745		MS4A1_x000D_	0.120642	-3.05119
202269_x_at	GBP1_x000D_	0.12143	0.0922559	0.119526	3.46712e-05	0.000405577		GBP1_x000D_	0.119526	-3.0646
209735_at	ABCG2_x000D_	0.13544	0.0159781	0.119352	1.11841e-06	2.63664e-05		ABCG2_x000D_	0.119352	-3.0667
213831_at	HLA-DQA1_x000D_	0.216468	0.138828	0.118529	0.000919212	0.0049209		HLA-DQA1_x000D_	0.118529	-3.07669
211748_x_at	PTGDS_x000D_	0.390521	0.0694355	0.117457	4.0667e-05	0.000459405		PTGDS_x000D_	0.117457	-3.0898
209810_at	SFTPB_x000D_	0.467797	0.341245	0.117447	0.253709	0.308362		SFTPB_x000D_	0.117447	-3.08992
204891_s_at	LCK_x000D_	0.578007	0.0319877	0.117274	1.5235e-07	5.20566e-06		LCK_x000D_	0.117274	-3.09204
209795_at	CD69_x000D_	0.249324	0.0591859	0.116443	0.00149891	0.00716005		CD69_x000D_	0.116443	-3.1023
206783_at	FGF4_x000D_	0.124339	0.00680383	0.11366	3.48375e-10	3.79606e-08		FGF4_x000D_	0.11366	-3.1372
209687_at	CXCL12_x000D_	0.301539	0.0017592	0.112211	1.55433e-08	8.50184e-07		CXCL12_x000D_	0.112211	-3.15572
210915_x_at	TRBV25-1_x000D_	0.176916	0.0356042	0.112049	5.26402e-05	0.000562954		TRBV25-1_x000D_	0.112049	-3.1578
203964_at	NMI_x000D_	0.0376128	0.00176748	0.111509	1.53107e-16	1.32423e-13		NMI_x000D_	0.111509	-3.16476
204606_at	CCL21_x000D_	0.47462	0.10096	0.107074	0.00307783	0.0124068		CCL21_x000D_	0.107074	-3.22331
205267_at	POU2AF1_x000D_	0.197023	0.111489	0.106697	0.00105603	0.00546331		POU2AF1_x000D_	0.106697	-3.22841
208275_x_at	UTF1_x000D_	0.497904	0.0505666	0.106485	4.83989e-08	2.03577e-06		UTF1_x000D_	0.106485	-3.23128
213293_s_at	TRIM22_x000D_	0.0526046	0.00230238	0.105341	2.74789e-08	1.27606e-06		TRIM22_x000D_	0.105341	-3.24687
215214_at	IGLV3-25_x000D_	0.450192	0.139743	0.103953	0.000629373	0.0036952		IGLV3-25_x000D_	0.103953	-3.26599
212588_at	PTPRC_x000D_	0.0396276	0.0526276	0.102547	5.35593e-05	0.000570139		PTPRC_x000D_	0.102547	-3.28565
211796_s_at	TRBC2_x000D_	0.50754	0.0767303	0.101211	0.000133007	0.00113734		TRBC2_x000D_	0.101211	-3.30456
202086_at	MX1_x000D_	0.1487	0.0381031	0.0992843	4.66516e-07	1.2886e-05		MX1_x000D_	0.0992843	-3.33229
37004_at	SFTPB_x000D_	0.246203	0.302615	0.0991558	0.229441	0.289357		SFTPB_x000D_	0.0991558	-3.33416
205286_at	TFAP2C_x000D_	0.291284	0.0202069	0.0969828	4.99802e-11	7.60057e-09		TFAP2C_x000D_	0.0969828	-3.36613
221601_s_at	FAIM3_x000D_	0.487007	0.184034	0.0953846	0.00142262	0.00687156		FAIM3_x000D_	0.0953846	-3.3901
217418_x_at	MS4A1_x000D_	0.348906	0.136562	0.0951734	0.0073481	0.0237753		MS4A1_x000D_	0.0951734	-3.3933
206337_at	CCR7_x000D_	0.275407	0.0456797	0.0942841	0.000451655	0.00288152		CCR7_x000D_	0.0942841	-3.40684
204439_at	IFI44L_x000D_	0.521801	0.151185	0.0934358	0.000136477	0.00115964		IFI44L_x000D_	0.0934358	-3.41988
212827_at	NA_x000D_	0.167882	0.05636	0.090102	0.00217311	0.00954991		NA_x000D_	0.090102	-3.4723
214532_x_at	POU5F1_x000D_	0.478561	0.0239159	0.0884442	3.00068e-10	3.34961e-08		POU5F1_x000D_	0.0884442	-3.49909
203234_at	UPP1_x000D_	0.0775125	0.00763376	0.0876063	8.40526e-10	7.7615e-08		UPP1_x000D_	0.0876063	-3.51282
208286_x_at	POU5F1_x000D_	0.537237	0.0127943	0.0866977	6.77088e-11	9.78856e-09		POU5F1_x000D_	0.0866977	-3.52786
219651_at	DPPA4_x000D_	0.491548	0.00829629	0.0866048	6.24133e-08	2.47481e-06		DPPA4_x000D_	0.0866048	-3.52941
210072_at	CCL19_x000D_	0.23592	0.0534274	0.0837123	0.000507577	0.00314841		CCL19_x000D_	0.0837123	-3.57842
220513_at	KHDC1L_x000D_	0.510618	0.125027	0.0836083	0.000224931	0.00168619		KHDC1L_x000D_	0.0836083	-3.58021
214390_s_at	BCAT1_x000D_	0.472906	0.0685868	0.0822845	2.72495e-07	8.34275e-06		BCAT1_x000D_	0.0822845	-3.60324
214777_at	IGKV4-1_x000D_	0.680708	0.200045	0.0818911	0.000204507	0.00156878		IGKV4-1_x000D_	0.0818911	-3.61015
209374_s_at	IGHM_x000D_	0.532124	0.148309	0.0790556	9.52741e-05	0.000890975		IGHM_x000D_	0.0790556	-3.66099
34210_at	CD52_x000D_	0.417184	0.0506577	0.0785707	9.77787e-06	0.000152206		CD52_x000D_	0.0785707	-3.66986
204563_at	SELL_x000D_	0.124704	0.0289242	0.0782556	0.000306803	0.00215956		SELL_x000D_	0.0782556	-3.67566
214452_at	BCAT1_x000D_	0.0769457	0.010738	0.0767639	2.59524e-06	5.21253e-05		BCAT1_x000D_	0.0767639	-3.70343
210905_x_at	POU5F1_x000D_	0.665943	0.0181188	0.0764511	2.24489e-09	1.70692e-07		POU5F1_x000D_	0.0764511	-3.70932
218835_at	SFTPA2_x000D_	0.763862	0.571867	0.0761186	0.232167	0.291362		SFTPA2_x000D_	0.0761186	-3.71561
205242_at	CXCL13_x000D_	0.658	0.142795	0.0612846	1.27444e-05	0.000187222		CXCL13_x000D_	0.0612846	-4.02833
214572_s_at	INSL3_x000D_	0.292636	0.190652	0.0551724	0.0889331	0.152108		INSL3_x000D_	0.0551724	-4.17991
214400_at	INSL3_x000D_	0.800993	0.738928	0.0544483	0.254233	0.308641		INSL3_x000D_	0.0544483	-4.19897
210265_x_at	POU5F1_x000D_	0.817069	0.0632059	0.0523153	9.61113e-10	8.6366e-08		POU5F1_x000D_	0.0523153	-4.25662
220184_at	NANOG_x000D_	0.810716	0.0318455	0.0135263	3.65002e-15	2.10462e-12		NANOG_x000D_	0.0135263	-6.20809

## Sheet: D - ad. vs. ped. YST, all data
Identifyer	SYMBOL_x000D_	Expression adult YST	Expression pediatric YST	ratio	limmap	limmaq
214612_x_at	MAGEA3_x000D_	0.124174	0.54849	10.7995	3.13297e-05	0.00129887
210467_x_at	MAGEA12_x000D_	0.0702582	0.263743	6.99501	7.78663e-05	0.00212435
200952_s_at	CCND2_x000D_	0.0507629	0.367162	6.52661	7.17009e-06	0.000613901
202620_s_at	PLOD2_x000D_	0.00183827	0.00237717	6.52354	4.44708e-08	4.58125e-05
209942_x_at	MAGEA3_x000D_	0.144448	0.486665	6.3655	9.38798e-05	0.00237017
202619_s_at	PLOD2_x000D_	0.00171493	0.00328417	6.03806	1.12699e-08	4.58125e-05
214603_at	MAGEA2_x000D_	0.120226	0.353028	5.83039	7.94993e-05	0.00213483
206104_at	ISL1_x000D_	0.0459584	0.117167	4.94018	9.55766e-05	0.00239256
215176_x_at	IGKV1-39_x000D_	0.289837	0.429819	4.83044	0.497457	0.371614
200951_s_at	CCND2_x000D_	0.0431067	0.512792	4.74608	4.5925e-07	0.000123079
206893_at	SALL1_x000D_	0.00575615	0.0025504	4.48671	4.65278e-08	4.58125e-05
200953_s_at	CCND2_x000D_	0.00412484	0.0115939	4.04185	2.04759e-05	0.00106622
216576_x_at	NA_x000D_	0.632608	0.74594	3.80413	0.315708	0.288134
219732_at	RP11-35N6.1_x000D_	0.0089838	0.00797927	3.51015	0.0110929	0.0391249
203886_s_at	FBLN2_x000D_	0.020291	0.0988828	3.47008	0.000321773	0.00475497
202855_s_at	SLC16A3_x000D_	0.00960543	0.226786	3.45102	0.00042114	0.00557846
204784_s_at	MLF1_x000D_	0.0285681	0.1798	3.39559	4.69378e-07	0.000123079
205048_s_at	PSPH_x000D_	0.00621537	0.0476477	3.37812	0.000799431	0.00820462
202856_s_at	SLC16A3_x000D_	0.00194941	0.0655037	3.34324	3.49502e-05	0.00139512
211645_x_at	IGKV1-17_x000D_	0.340459	0.392179	3.34115	0.328514	0.29408
212092_at	PEG10_x000D_	0.0127283	0.0941547	3.3262	0.000193823	0.0035783
214032_at	ZAP70_x000D_	0.0475214	0.136581	3.31398	0.000298894	0.00452768
213122_at	TSPYL5_x000D_	0.0719028	0.00895493	3.28346	0.0139775	0.045363
204580_at	MMP12_x000D_	0.00764758	0.0378566	3.27507	0.00609241	0.0274124
202336_s_at	PAM_x000D_	0.00588232	0.00244941	3.26256	0.00149667	0.0120463
221760_at	MAN1A1_x000D_	0.0293176	0.00627005	3.24507	6.81563e-07	0.000154866
204731_at	TGFBR3_x000D_	0.00797579	0.0127628	3.23561	0.000132191	0.00290154
205347_s_at	TMSB15A_x000D_	0.00427529	0.0137598	3.18659	0.00925136	0.0350061
211644_x_at	IGKV3-20_x000D_	0.72103	0.752309	3.17446	0.578942	0.402524
202647_s_at	NRAS_x000D_	0.012905	0.00764324	3.06655	0.000129923	0.00287716
218748_s_at	EXOC5_x000D_	0.0922918	0.151766	3.05821	0.00014618	0.00303245
214135_at	CLDN18_x000D_	0.00402054	0.0213021	3.02932	0.0125341	0.0423256
208116_s_at	MAN1A1_x000D_	0.0570498	0.0705985	3.02076	1.60768e-05	0.000974134
214007_s_at	RP13-228J13.6_x000D_	0.0523376	0.0198	2.96089	0.0266428	0.0670069
209278_s_at	TFPI2_x000D_	0.429405	0.631541	2.95582	0.028351	0.0694855
206001_at	NPY_x000D_	0.120571	0.184968	2.91203	0.00552314	0.0257228
220276_at	RERGL_x000D_	0.315195	0.436904	2.89237	0.0850468	0.133983
212958_x_at	PAM_x000D_	0.00233914	0.00173363	2.89109	0.000296594	0.00451301
214336_s_at	COPA_x000D_	0.0142462	0.00730912	2.84918	0.0105087	0.0378101
217378_x_at	IGKV1OR2-108_x000D_	0.632349	0.751726	2.8485	0.264586	0.26091
219410_at	TMEM45A_x000D_	0.00167288	0.0018227	2.84451	0.000448725	0.00577639
202990_at	PYGL_x000D_	0.00360896	0.0227649	2.83658	0.000416155	0.00555189
203980_at	FABP4_x000D_	0.234816	0.212734	2.8286	0.384792	0.321172
205000_at	DDX3Y_x000D_	0.0177776	0.40484	2.81846	0.000188642	0.00351561
205625_s_at	CALB1_x000D_	0.0218404	0.0539174	2.78085	0.0120471	0.0412109
213921_at	SST_x000D_	0.279254	0.426277	2.77258	0.0240436	0.0628374
220445_s_at	CSAG3_x000D_	0.357563	0.89429	2.76788	0.000671378	0.00735206
215446_s_at	LOX_x000D_	0.00289193	0.00196565	2.74862	0.00209404	0.0144776
201387_s_at	UCHL1_x000D_	0.0259736	0.0519162	2.74789	0.00103505	0.00958439
206315_at	CRLF1_x000D_	0.119438	0.336186	2.74155	0.0033278	0.0189584
212592_at	IGJ_x000D_	0.312618	0.309951	2.72616	0.280935	0.270042
205590_at	RASGRP1_x000D_	0.0177188	0.0345073	2.72505	0.000346614	0.00497017
205739_x_at	ZNF107_x000D_	0.0601668	0.00767595	2.70314	0.017666	0.0519721
214913_at	ADAMTS3_x000D_	0.0028456	0.0118622	2.67605	0.000761487	0.00797816
207480_s_at	MEIS2_x000D_	0.00255308	0.00179232	2.66954	2.61159e-06	0.000335406
205081_at	CRIP1_x000D_	0.0469904	0.13734	2.66514	0.0015037	0.01207
221133_s_at	CLDN18_x000D_	0.384237	0.613369	2.65341	0.0183809	0.0533088
208798_x_at	GOLGA8A_x000D_	0.00192238	0.00430098	2.6387	0.000544109	0.00650722
203946_s_at	ARG2_x000D_	0.00971477	0.153966	2.62611	0.000219792	0.00379673
215698_at	KDM5A_x000D_	0.0188911	0.0102731	2.6232	1.0869e-08	4.58125e-05
219932_at	SLC27A6_x000D_	0.00631569	0.15144	2.58646	1.62572e-05	0.000975065
214373_at	NA_x000D_	0.0192933	0.0315378	2.58384	0.000629593	0.00708323
216733_s_at	GATM_x000D_	0.00629899	0.00965916	2.57889	0.0376748	0.0826337
202040_s_at	KDM5A_x000D_	0.00188032	0.00614988	2.57108	3.03649e-08	4.58125e-05
200900_s_at	M6PR_x000D_	0.0179118	0.00788354	2.56021	0.00251909	0.0160512
212638_s_at	WWP1_x000D_	0.00167288	0.00298162	2.55851	2.5152e-06	0.000330204
205626_s_at	CALB1_x000D_	0.0230352	0.00554321	2.55512	0.0269258	0.0673969
217179_x_at	NA_x000D_	0.371919	0.284635	2.53985	0.470028	0.360484
209023_s_at	STAG2_x000D_	0.00225787	0.0152662	2.53808	8.86549e-07	0.000171722
205091_x_at	RECQL_x000D_	0.0496759	0.0228913	2.53684	4.54678e-06	0.000446563
219301_s_at	CNTNAP2_x000D_	0.00256639	0.00852486	2.53091	0.000763744	0.00798587
221618_s_at	TAF9B_x000D_	0.0797648	0.0855209	2.52919	0.00654509	0.0285891
219221_at	ZBTB38_x000D_	0.00167288	0.00276145	2.50318	5.74167e-08	4.90689e-05
202600_s_at	NRIP1_x000D_	0.0223232	0.0160853	2.49735	8.1796e-06	0.000653014
204298_s_at	LOX_x000D_	0.00188032	0.00186386	2.49342	0.0114828	0.0399515
202543_s_at	GMFB_x000D_	0.00176909	0.00203115	2.46735	5.38404e-05	0.00178694
209112_at	CDKN1B_x000D_	0.00176909	0.00170325	2.46353	0.000679322	0.00741824
204783_at	MLF1_x000D_	0.0748448	0.150132	2.46269	1.09843e-06	0.000188978
212720_at	PAPOLA_x000D_	0.0716626	0.010907	2.44752	0.000475265	0.00599947
214620_x_at	PAM_x000D_	0.00623647	0.0375672	2.44349	0.000612724	0.00700159
200607_s_at	RAD21_x000D_	0.00656238	0.00744185	2.44308	0.00362995	0.0201266
206061_s_at	DICER1_x000D_	0.00167288	0.00215939	2.43929	9.77751e-07	0.000177733
204679_at	KCNK1_x000D_	0.0224587	0.00487719	2.43107	0.00058911	0.00685102
204146_at	RAD51AP1_x000D_	0.022113	0.0027059	2.43011	0.00212978	0.0145544
214973_x_at	NA_x000D_	0.323842	0.280095	2.42186	0.116877	0.162751
204466_s_at	SNCA_x000D_	0.0848227	0.0607088	2.40352	0.0267105	0.0670912
203282_at	GBE1_x000D_	0.0305839	0.0221114	2.40095	0.000260087	0.00418673
212105_s_at	DHX9_x000D_	0.107577	0.14422	2.39066	0.000325343	0.00477528
211090_s_at	PRPF4B_x000D_	0.101736	0.0969702	2.38911	0.00366795	0.0202317
221648_s_at	AGMAT_x000D_	0.00175699	0.00226594	2.38728	1.82731e-05	0.00101686
211634_x_at	IGHV1-69_x000D_	0.569104	0.701154	2.38639	0.177471	0.207813
209362_at	MED21_x000D_	0.0293176	0.001764	2.38597	0.00384633	0.0206951
212107_s_at	DHX9_x000D_	0.0744238	0.0469544	2.38462	0.0163179	0.0497561
205330_at	MN1_x000D_	0.0285668	0.0334178	2.38307	0.000196613	0.00360728
221132_at	CLDN18_x000D_	0.643889	0.825054	2.38221	0.0290908	0.070495
218772_x_at	TMEM38B_x000D_	0.00283155	0.00577135	2.37859	0.000637081	0.00713689
219659_at	ATP8A2_x000D_	0.215778	0.359953	2.37725	0.114484	0.160964
210425_x_at	GOLGA8A_x000D_	0.00564818	0.0571314	2.37587	0.00114238	0.010265
219300_s_at	CNTNAP2_x000D_	0.00776649	0.0192844	2.36098	0.00444223	0.0225349
216401_x_at	IGKV1-37_x000D_	0.619844	0.684738	2.36079	0.326772	0.293477
203803_at	PCYOX1_x000D_	0.0244213	0.0138224	2.35432	3.47172e-06	0.000383366
212094_at	PEG10_x000D_	0.00193731	0.0048825	2.3539	0.000574849	0.00674493
208653_s_at	CD164_x000D_	0.0202308	0.0202689	2.34858	6.99535e-05	0.00200616
204984_at	GPC4_x000D_	0.0130915	0.0165071	2.34666	0.00374439	0.0204713
212629_s_at	PKN2_x000D_	0.0107562	0.0415248	2.33643	1.86476e-06	0.000274757
204409_s_at	AC007678.1_x000D_	0.00175699	0.160634	2.32826	3.23803e-06	0.000375402
211992_at	WNK1_x000D_	0.00264847	0.00390576	2.32599	5.91866e-07	0.000137122
218236_s_at	PRKD3_x000D_	0.00183827	0.00170325	2.32459	1.22824e-05	0.000834036
211343_s_at	COL13A1_x000D_	0.0370907	0.0399837	2.3232	0.00144418	0.0118302
204944_at	PTPRG_x000D_	0.00448503	0.00318988	2.30627	0.00563893	0.0261225
217821_s_at	WBP11_x000D_	0.0101481	0.00788117	2.30316	6.73617e-05	0.00197988
203963_at	CA12_x000D_	0.0314191	0.0815385	2.30118	0.00158535	0.0124538
215294_s_at	SMARCA1_x000D_	0.0112532	0.00474342	2.29742	1.31397e-05	0.000851307
205278_at	GAD1_x000D_	0.159197	0.435766	2.2953	0.000391641	0.00536516
212917_x_at	RECQL_x000D_	0.0159267	0.00246185	2.29465	2.89055e-05	0.00126359
205795_at	NRXN3_x000D_	0.134716	0.263133	2.29349	0.00186399	0.0135549
209357_at	CITED2_x000D_	0.00373732	0.0038566	2.29115	5.15672e-06	0.000491365
207002_s_at	PLAGL1_x000D_	0.0462639	0.0102349	2.29064	0.00922723	0.0349774
217022_s_at	IGHA1_x000D_	0.579723	0.509666	2.28411	0.657673	0.430425
203276_at	LMNB1_x000D_	0.00577532	0.00388768	2.28323	0.00016982	0.00331107
217822_at	WBP11_x000D_	0.00183827	0.00180311	2.28016	4.64983e-07	0.000123079
212918_at	RECQL_x000D_	0.00284987	0.00266686	2.27838	2.2892e-06	0.000303911
204540_at	EEF1A2_x000D_	0.078641	0.222858	2.26713	0.0127791	0.0428604
212221_x_at	IDS_x000D_	0.0127126	0.00922402	2.26652	0.000252435	0.00411968
213461_at	NUDT21_x000D_	0.0668879	0.0210375	2.26307	0.00339259	0.0192532
205523_at	HAPLN1_x000D_	0.204671	0.651234	2.26263	0.0108398	0.0386151
202859_x_at	CXCL8_x000D_	0.0539705	0.135242	2.25824	0.0924238	0.141447
206697_s_at	HP_x000D_	0.0194181	0.0855236	2.25487	0.0221098	0.059634
210274_at	MAGEA8_x000D_	0.072024	0.0954852	2.25102	0.204292	0.22578
214975_s_at	MTMR1_x000D_	0.117614	0.218152	2.24433	0.000647504	0.00719718
205713_s_at	COMP_x000D_	0.535671	0.410066	2.23813	0.959858	0.520501
219913_s_at	CRNKL1_x000D_	0.013562	0.0064724	2.23693	0.000118659	0.00273832
207037_at	TNFRSF11A_x000D_	0.0789555	0.121052	2.23465	0.00446012	0.0225884
217725_x_at	SERBP1_x000D_	0.0373649	0.0021048	2.23277	0.00132682	0.0112866
214164_x_at	CA12_x000D_	0.110384	0.274332	2.22141	0.00365968	0.0202155
221029_s_at	WNT5B_x000D_	0.295447	0.676103	2.21403	0.000649362	0.00720427
208727_s_at	CDC42_x000D_	0.00614517	0.0143342	2.2139	0.000767699	0.00800596
203184_at	FBN2_x000D_	0.00176909	0.00584416	2.20935	0.00228351	0.0152434
209598_at	PNMA2_x000D_	0.0780261	0.0642304	2.20857	0.0030114	0.0179418
201918_at	SLC25A36_x000D_	0.00402054	0.00677946	2.20039	0.000624758	0.00707056
203889_at	SCG5_x000D_	0.0496569	0.0197509	2.19137	0.046346	0.0931454
202718_at	IGFBP2_x000D_	0.00363165	0.0203048	2.1804	0.0110053	0.0389321
203285_s_at	HS2ST1_x000D_	0.00188032	0.00277023	2.17818	1.33826e-06	0.000219614
213015_at	BBX_x000D_	0.0101179	0.00514001	2.17476	0.000700698	0.0075816
208589_at	TRPC7_x000D_	0.549479	0.933778	2.17467	0.000142792	0.00299604
201943_s_at	CPD_x000D_	0.0363146	0.0418654	2.1737	2.34913e-05	0.00113291
214677_x_at	IGLC1_x000D_	0.201279	0.191239	2.17293	0.791042	0.472652
202558_s_at	HSPA13_x000D_	0.0430642	0.00537068	2.17239	5.63017e-05	0.00182756
200894_s_at	FKBP4_x000D_	0.0201867	0.0848489	2.17169	0.00149494	0.0120405
218458_at	GMCL1_x000D_	0.0482334	0.00741789	2.16979	0.000252316	0.00411968
203357_s_at	CAPN7_x000D_	0.0567583	0.0069879	2.16818	0.000715543	0.00769291
203356_at	CAPN7_x000D_	0.0178364	0.00274713	2.16533	4.13746e-08	4.58125e-05
202983_at	HLTF_x000D_	0.00217375	0.00167288	2.1641	0.000615425	0.00701211
221268_s_at	SGPP1_x000D_	0.0102346	0.00657121	2.16276	0.00808928	0.0323887
213030_s_at	PLXNA2_x000D_	0.00167288	0.0024289	2.16103	0.000932926	0.00904266
219099_at	C12orf5_x000D_	0.0212561	0.0072633	2.1568	0.0393425	0.084796
219195_at	PPARGC1A_x000D_	0.0952968	0.155494	2.15514	0.00812994	0.0324635
215867_x_at	CA12_x000D_	0.0454972	0.136464	2.14982	0.01694	0.0507363
203408_s_at	SATB1_x000D_	0.0657986	0.0349063	2.14855	0.0334546	0.0771284
217227_x_at	NA_x000D_	0.376509	0.262881	2.14849	0.785952	0.470882
202557_at	HSPA13_x000D_	0.00396639	0.00253707	2.14657	2.28621e-06	0.000303911
202854_at	HPRT1_x000D_	0.00176909	0.00170325	2.14542	6.6136e-05	0.00196339
204584_at	L1CAM_x000D_	0.146412	0.306792	2.14471	0.00174982	0.0131353
206349_at	LGI1_x000D_	0.618395	0.707666	2.14438	0.346969	0.302555
212840_at	UBXN7_x000D_	0.0023522	0.00309366	2.14221	2.20101e-07	8.38904e-05
218102_at	DERA_x000D_	0.00217375	0.00167288	2.14121	0.0147123	0.0468538
221589_s_at	ALDH6A1_x000D_	0.00579821	0.00170325	2.14059	0.00364018	0.0201674
201774_s_at	NCAPD2_x000D_	0.00271838	0.00685131	2.13903	0.000729074	0.00780996
214642_x_at	MAGEA5_x000D_	0.17459	0.394538	2.13793	0.000322024	0.00475497
217356_s_at	PGK1_x000D_	0.0020362	0.00167288	2.13695	0.00277128	0.0170281
205975_s_at	HOXD1_x000D_	0.0627292	0.0771243	2.13124	0.00114568	0.0102861
203987_at	FZD6_x000D_	0.00352704	0.00858136	2.12953	1.8917e-05	0.00102061
203256_at	CDH3_x000D_	0.227909	0.5129	2.12912	0.00374584	0.0204713
219342_at	CASD1_x000D_	0.00221581	0.00232604	2.12387	0.000342503	0.00492917
209653_at	KPNA4_x000D_	0.0559869	0.0553067	2.11894	0.000381582	0.00529799
208097_s_at	TMX1_x000D_	0.0203404	0.0222656	2.11541	0.00629295	0.0277715
219961_s_at	KIZ_x000D_	0.0818351	0.143365	2.11163	0.000364845	0.00513195
215145_s_at	CNTNAP2_x000D_	0.0819671	0.222633	2.10888	0.0126346	0.0425554
207980_s_at	CITED2_x000D_	0.00356712	0.0127351	2.10758	0.00151533	0.0121386
202234_s_at	SLC16A1_x000D_	0.0270492	0.00320742	2.10295	0.000826766	0.00838633
206314_at	ZKSCAN7_x000D_	0.134196	0.181152	2.09759	0.00990631	0.0364863
209900_s_at	SLC16A1_x000D_	0.0298287	0.00834492	2.08602	3.86237e-05	0.00150252
221786_at	C6orf120_x000D_	0.0209315	0.00379499	2.07947	0.000110674	0.00262585
212060_at	U2SURP_x000D_	0.0293596	0.0152071	2.07803	5.55128e-07	0.000133417
211828_s_at	TNIK_x000D_	0.0173837	0.0689982	2.07789	2.98638e-05	0.0012749
221241_s_at	BCL2L14_x000D_	0.198224	0.392409	2.07665	1.3091e-05	0.000851307
215380_s_at	GGCT_x000D_	0.00513449	0.00464505	2.07569	7.08884e-05	0.00201827
212353_at	SULF1_x000D_	0.0498732	0.0617521	2.06994	0.0761232	0.125602
203284_s_at	HS2ST1_x000D_	0.0243793	0.00185512	2.0694	0.00443976	0.0225335
221922_at	GPSM2_x000D_	0.00821652	0.0297425	2.06586	0.0056514	0.026152
213109_at	TNIK_x000D_	0.006526	0.0121089	2.06375	5.25813e-06	0.000493419
211276_at	TCEAL2_x000D_	0.0286575	0.128422	2.06232	0.000872117	0.00870313
220952_s_at	PLEKHA5_x000D_	0.00171493	0.00167288	2.06154	0.000269136	0.00427992
205401_at	AGPS_x000D_	0.00302333	0.00384599	2.0611	0.000917023	0.00896203
201008_s_at	TXNIP_x000D_	0.0726806	0.0692359	2.06099	0.0094512	0.0354173
217564_s_at	CPS1_x000D_	0.242011	0.259471	2.06028	0.0453231	0.0919058
200729_s_at	ACTR2_x000D_	0.00505038	0.00182475	2.06026	0.000704893	0.00761305
204634_at	NEK4_x000D_	0.020025	0.00238743	2.05781	0.00019863	0.00362179
219888_at	SPAG4_x000D_	0.124547	0.384455	2.05493	1.30712e-05	0.000851307
212295_s_at	SLC7A1_x000D_	0.00315778	0.00203327	2.05252	0.000687212	0.00747676
202444_s_at	ERLIN1_x000D_	0.0535508	0.0309367	2.05153	0.0189368	0.0543605
213107_at	TNIK_x000D_	0.00188032	0.00174236	2.04964	0.000271254	0.00429626
206700_s_at	AC010889.1_x000D_	0.0300311	0.319568	2.04435	0.000411759	0.0055223
220892_s_at	PSAT1_x000D_	0.11007	0.164951	2.04199	0.0340778	0.0778627
216207_x_at	IGKV1-13_x000D_	0.105088	0.139524	2.04196	0.322211	0.291151
201617_x_at	CALD1_x000D_	0.0581936	0.00290915	2.04023	0.0108724	0.0386694
210568_s_at	RECQL_x000D_	0.0462535	0.0241027	2.03853	0.00020782	0.00369248
219295_s_at	PCOLCE2_x000D_	0.00589442	0.0110313	2.03799	1.24287e-05	0.000839153
207149_at	CDH12_x000D_	0.179512	0.309561	2.03419	0.0334672	0.0771424
205880_at	PRKD1_x000D_	0.0216119	0.00892429	2.0335	0.0019483	0.0139011
219558_at	ATP13A3_x000D_	0.130418	0.187115	2.03212	0.00314485	0.0183315
209875_s_at	SPP1_x000D_	0.00221652	0.00228552	2.02567	0.266944	0.262381
208840_s_at	G3BP2_x000D_	0.0143137	0.00303528	2.02206	0.00208771	0.0144726
207981_s_at	ESRRG_x000D_	0.0610116	0.0998184	2.02151	0.000289178	0.0044781
217148_x_at	AC244250.3_x000D_	0.397729	0.392121	2.02116	0.608622	0.413271
208691_at	TFRC_x000D_	0.00176909	0.0018227	2.02056	0.000404197	0.00545182
222368_at	NA_x000D_	0.0088584	0.00277679	2.0121	0.781128	0.46941
201130_s_at	CDH1_x000D_	0.108215	0.157896	2.00941	0.00436404	0.0222929
201635_s_at	FXR1_x000D_	0.0178784	0.00215407	2.00921	0.00567889	0.0262003
203819_s_at	IGF2BP3_x000D_	0.0130452	0.00179232	1.99979	0.0382078	0.0833599
201946_s_at	CCT2_x000D_	0.00444297	0.001764	1.99954	0.303045	0.28146
214669_x_at	IGKC_x000D_	0.152047	0.106478	1.99884	0.632807	0.422401
219061_s_at	LAGE3_x000D_	0.0186341	0.0517739	1.99501	5.25678e-05	0.00177462
201971_s_at	ATP6V1A_x000D_	0.0792157	0.0266964	1.99451	0.0106266	0.0380712
205174_s_at	QPCT_x000D_	0.00444532	0.00680894	1.99275	0.00356842	0.0199351
201890_at	RRM2_x000D_	0.00193447	0.00232668	1.99162	0.000804318	0.00823521
218111_s_at	CMAS_x000D_	0.00859835	0.0205719	1.9882	9.89655e-06	0.000741809
204105_s_at	NRCAM_x000D_	0.076467	0.0750363	1.98611	0.00380085	0.0205488
200776_s_at	BZW1_x000D_	0.00816181	0.00819346	1.98274	0.00239097	0.0155581
213145_at	NA_x000D_	0.00217375	0.00365859	1.98169	1.5955e-05	0.000974134
207079_s_at	CTD-2540L5.5_x000D_	0.0097182	0.00797552	1.97942	0.00248849	0.015978
206670_s_at	GAD1_x000D_	0.231268	0.740506	1.97803	0.00432801	0.0222048
203672_x_at	TPMT_x000D_	0.00744083	0.00744329	1.97726	0.00217027	0.0147373
201942_s_at	CPD_x000D_	0.0586666	0.0519177	1.97474	0.00236133	0.0154916
207057_at	SLC16A7_x000D_	0.0262249	0.0958708	1.97285	0.000426896	0.00562319
203874_s_at	SMARCA1_x000D_	0.00171493	0.00179437	1.972	0.000220144	0.00379724
217734_s_at	WDR6_x000D_	0.00491366	0.101817	1.97145	0.000210306	0.00371431
201742_x_at	RP11-159D12.5_x000D_	0.0132954	0.00443604	1.96991	0.0547776	0.102832
212242_at	TUBA4A_x000D_	0.0122227	0.0239088	1.96799	0.0100672	0.0368378
202022_at	ALDOC_x000D_	0.0320882	0.0356455	1.9635	0.000398826	0.0054227
213222_at	PLCB1_x000D_	0.0151049	0.00483254	1.96193	0.0143258	0.0460603
204678_s_at	KCNK1_x000D_	0.0708081	0.0976739	1.9612	0.00603194	0.0272163
209187_at	DR1_x000D_	0.00311572	0.0053417	1.95992	0.000105515	0.00255238
212213_x_at	OPA1_x000D_	0.00665389	0.00269664	1.95939	2.59688e-05	0.00119442
201005_at	CD9_x000D_	0.00167288	0.00193528	1.95892	8.53134e-05	0.00222521
208608_s_at	SNTB1_x000D_	0.200914	0.224511	1.95837	0.00234067	0.0154109
203362_s_at	MAD2L1_x000D_	0.00750035	0.001764	1.95352	0.00231838	0.0153118
214474_at	PRKAB2_x000D_	0.0105911	0.0110684	1.95156	0.000709186	0.00763847
206667_s_at	SCAMP1_x000D_	0.0697345	0.0771219	1.95057	0.156878	0.193647
202107_s_at	MCM2_x000D_	0.0020362	0.00188345	1.94731	4.21277e-05	0.00157022
218882_s_at	WDR3_x000D_	0.0258061	0.00805013	1.94472	0.000982718	0.0093151
204976_s_at	AMMECR1_x000D_	0.00412225	0.00352409	1.94312	0.00302594	0.0179628
203875_at	SMARCA1_x000D_	0.00356909	0.003104	1.9411	2.11546e-06	0.000297563
202236_s_at	SLC16A1_x000D_	0.00171493	0.00167288	1.93987	0.00145018	0.0118542
205222_at	EHHADH_x000D_	0.0238357	0.0322116	1.93962	0.000140727	0.00296392
203553_s_at	MAP4K5_x000D_	0.00196443	0.00655758	1.9387	4.43664e-05	0.00162533
218170_at	ISOC1_x000D_	0.00379569	0.00402443	1.93511	0.0010939	0.00998489
214895_s_at	ADAM10_x000D_	0.0683601	0.0332972	1.93291	0.00408991	0.0214299
204810_s_at	CKM_x000D_	0.368903	0.587777	1.93245	0.00635664	0.0279863
220658_s_at	ARNTL2_x000D_	0.176258	0.330993	1.93075	0.000184817	0.00345523
206613_s_at	TAF1A_x000D_	0.0320966	0.00506545	1.9279	4.07236e-06	0.00043479
213992_at	COL4A6_x000D_	0.00213623	0.00285014	1.9275	0.00316973	0.0183949
217258_x_at	NA_x000D_	0.479631	0.482253	1.92744	0.601646	0.410721
206917_at	GNA13_x000D_	0.263326	0.430426	1.9202	0.0192491	0.0549766
213016_at	BBX_x000D_	0.050778	0.00300534	1.91975	0.0181566	0.0529572
213793_s_at	HOMER1_x000D_	0.00321193	0.00720943	1.91872	4.75138e-05	0.00169607
203485_at	RTN1_x000D_	0.210044	0.260353	1.91111	0.181155	0.210487
219274_at	TSPAN12_x000D_	0.0135495	0.0160397	1.91058	0.00925851	0.0350061
219306_at	KIF15_x000D_	0.0434432	0.00280892	1.90896	0.00391082	0.0208993
206108_s_at	AC005822.1_x000D_	0.0528956	0.0489975	1.90884	0.0263461	0.0665439
218437_s_at	LZTFL1_x000D_	0.0226559	0.00414025	1.90617	0.00132841	0.011292
218349_s_at	ZWILCH_x000D_	0.028442	0.015806	1.90506	0.00191262	0.0137378
214131_at	TXLNGY_x000D_	0.055093	0.156098	1.90444	0.00179498	0.013322
218911_at	YEATS4_x000D_	0.0115203	0.0174992	1.90368	0.0119062	0.0408884
206059_at	ZNF91_x000D_	0.00434164	0.00441375	1.90354	0.0150994	0.0477022
211074_at	NA_x000D_	0.0018653	0.00174236	1.90252	0.000795181	0.00818127
206686_at	PDK1_x000D_	0.416727	0.676285	1.9014	0.0326047	0.075953
213424_at	KIAA0895_x000D_	0.0575224	0.0372276	1.90101	0.000134716	0.00292062
206953_s_at	AC113949.1_x000D_	0.00451576	0.0079916	1.90076	0.0231625	0.0613221
202628_s_at	SERPINE1_x000D_	0.158667	0.440167	1.90057	0.0645314	0.113547
214240_at	GAL_x000D_	0.101068	0.141852	1.89717	0.0157209	0.0488303
203344_s_at	RBBP8_x000D_	0.0227894	0.00474234	1.89614	7.70403e-05	0.00212321
213813_x_at	NA_x000D_	0.0599088	0.103309	1.8953	0.647011	0.426915
209138_x_at	IGLC2_x000D_	0.15326	0.0862549	1.89418	0.960397	0.520579
201101_s_at	ABBA01017803.1_x000D_	0.0861836	0.0862385	1.89279	0.00024551	0.00405144
212168_at	RBM12_x000D_	0.00171493	0.00167288	1.8925	0.000173208	0.00334402
202602_s_at	HTATSF1_x000D_	0.0033381	0.00229373	1.89186	0.00017073	0.00331243
209233_at	EMG1_x000D_	0.00193447	0.00203514	1.8907	0.0020568	0.0143964
202915_s_at	FAM20B_x000D_	0.0178381	0.0216738	1.89049	8.59374e-07	0.000171722
201132_at	HNRNPH2_x000D_	0.00348498	0.00173363	1.88851	7.4039e-05	0.00207793
204496_at	STRN3_x000D_	0.00179905	0.00603256	1.88392	6.34258e-06	0.00055926
202654_x_at	MARCH7_x000D_	0.00348498	0.00221482	1.88286	0.000442091	0.00574015
212619_at	TMEM194A_x000D_	0.0710792	0.0377789	1.88173	0.0023412	0.0154109
209213_at	CBR1_x000D_	0.400337	0.476402	1.88074	0.139174	0.180401
205123_s_at	MSANTD3-TMEFF1_x000D_	0.0725443	0.0167084	1.87972	0.00111788	0.0101214
213742_at	SRSF11_x000D_	0.0394492	0.0326027	1.87887	0.0495836	0.0969631
216450_x_at	NA_x000D_	0.0467556	0.095167	1.87563	0.00172932	0.0130562
206075_s_at	CSNK2A1_x000D_	0.0070256	0.0287692	1.87455	0.000543592	0.00650722
212074_at	SUN1_x000D_	0.00392433	0.00181185	1.87284	0.000505074	0.00622285
207983_s_at	STAG2_x000D_	0.00217375	0.00214186	1.87217	0.000118516	0.00273832
217590_s_at	TRPA1_x000D_	0.0408753	0.0731206	1.87053	0.0199235	0.0561159
216510_x_at	NA_x000D_	0.424353	0.53387	1.87002	0.257878	0.257395
218859_s_at	ESF1_x000D_	0.00171493	0.00381339	1.86951	1.51096e-05	0.000941756
204454_at	LDOC1_x000D_	0.00443058	0.0229592	1.86896	0.00100077	0.0094259
221482_s_at	ARPP19_x000D_	0.0112411	0.00457476	1.86771	0.000492186	0.00616694
202363_at	SPOCK1_x000D_	0.00903938	0.0426126	1.86478	0.00950472	0.035555
221428_s_at	RP11-325O24.1_x000D_	0.0415938	0.00843346	1.86345	0.00119155	0.0105223
216557_x_at	IGHV3-21_x000D_	0.10305	0.0762073	1.86195	0.639647	0.42445
218334_at	THOC7_x000D_	0.00284987	0.00167288	1.85992	8.24007e-05	0.00218916
217974_at	TM7SF3_x000D_	0.0491997	0.105998	1.85858	0.00225001	0.0151166
211733_x_at	SCP2_x000D_	0.00280781	0.00170325	1.85837	0.001279	0.0110134
204920_at	CPS1_x000D_	0.0370976	0.0407221	1.85825	0.0266909	0.0670707
219736_at	TRIM36_x000D_	0.179618	0.269017	1.85814	0.0343738	0.0782206
214953_s_at	APP_x000D_	0.00176909	0.00224871	1.85755	0.00757749	0.0310768
207627_s_at	TFCP2_x000D_	0.0610182	0.0161493	1.8574	0.00310519	0.0182335
214836_x_at	NA_x000D_	0.153909	0.105959	1.8551	0.428054	0.341278
202118_s_at	CPNE3_x000D_	0.00783103	0.00649448	1.8549	5.55266e-05	0.00182751
216984_x_at	NA_x000D_	0.590894	0.692848	1.85486	0.498369	0.371914
207549_x_at	CD46_x000D_	0.0513748	0.0121499	1.85471	0.0167852	0.0505264
212398_at	RDX_x000D_	0.00575615	0.00184222	1.85421	0.000645414	0.0071807
214632_at	NRP2_x000D_	0.0473402	0.0527495	1.85363	0.00777417	0.0315998
218988_at	SLC35E3_x000D_	0.00493304	0.00563815	1.85305	0.0180214	0.0527287
205229_s_at	COCH_x000D_	0.0020362	0.0166337	1.85244	0.00156724	0.0123534
200796_s_at	MCL1_x000D_	0.189031	0.19536	1.85219	0.0672216	0.116232
201990_s_at	CREBL2_x000D_	0.0556743	0.00203584	1.85163	0.0158032	0.0489583
204326_x_at	MT1X_x000D_	0.00888015	0.0068559	1.85022	0.108048	0.155347
214146_s_at	PPBP_x000D_	0.395955	0.38218	1.85019	0.295141	0.277559
202710_at	BET1_x000D_	0.0102077	0.00265548	1.84798	0.000237683	0.00398348
209243_s_at	PEG3_x000D_	0.53357	0.386338	1.84698	0.78982	0.472237
210447_at	GLUD2_x000D_	0.0698282	0.059911	1.84686	0.0241487	0.0629345
220305_at	MAVS_x000D_	0.0207133	0.00974673	1.84497	0.000403943	0.00545182
202166_s_at	PPP1R2_x000D_	0.0455182	0.00362335	1.84406	7.49445e-05	0.00208846
205524_s_at	HAPLN1_x000D_	0.438007	0.800527	1.84235	0.0102134	0.0371656
213695_at	PON3_x000D_	0.10984	0.205568	1.8422	0.000126297	0.00284241
34031_i_at	KRIT1_x000D_	0.00822069	0.00132373	1.84219	0.00162244	0.0126246
221478_at	BNIP3L_x000D_	0.00307225	0.00434677	1.84191	0.00248808	0.015978
218545_at	CCDC91_x000D_	0.020025	0.00700769	1.84119	0.000753023	0.0079524
206383_s_at	G3BP2_x000D_	0.0615666	0.0552067	1.84089	0.00663965	0.0289039
205803_s_at	TRPC1_x000D_	0.0556743	0.0105626	1.83948	0.000103053	0.0025186
212979_s_at	FAM115A_x000D_	0.00284987	0.0032305	1.83907	0.00338867	0.0192402
208654_s_at	CD164_x000D_	0.0110729	0.00185307	1.83871	0.00490453	0.0239164
213186_at	DZIP3_x000D_	0.0258424	0.0283896	1.83835	0.000169145	0.00330884
204983_s_at	GPC4_x000D_	0.00273341	0.0146765	1.83832	0.0281018	0.0691169
218930_s_at	TMEM106B_x000D_	0.0111991	0.0025573	1.83829	0.00267809	0.016663
211612_s_at	IL13RA1_x000D_	0.0115842	0.00534409	1.83739	0.00205514	0.0143964
202536_at	CHMP2B_x000D_	0.0159267	0.00286168	1.83506	2.27047e-05	0.00113173
201614_s_at	RUVBL1_x000D_	0.00256639	0.0122276	1.83479	1.54771e-06	0.000247122
213229_at	DICER1_x000D_	0.00175699	0.00201573	1.83238	0.000123339	0.00280252
201730_s_at	TPR_x000D_	0.00171493	0.00193129	1.83218	0.00366242	0.0202212
201177_s_at	RP11-137J7.3_x000D_	0.00183827	0.00197252	1.83135	6.19423e-06	0.000551349
214499_s_at	ABBA01017803.1_x000D_	0.0164958	0.0561547	1.82969	1.09806e-05	0.000777058
207943_x_at	PLAGL1_x000D_	0.0710287	0.0272203	1.82922	0.00746583	0.0308652
203338_at	PPP2R5E_x000D_	0.00280781	0.00170325	1.82872	2.51208e-05	0.00118253
203290_at	NA_x000D_	0.34937	0.473816	1.82797	0.298262	0.279293
201450_s_at	TIA1_x000D_	0.0294437	0.00666965	1.82718	0.000138941	0.00295597
219302_s_at	CNTNAP2_x000D_	0.0240948	0.0174768	1.82687	0.0200994	0.0563696
216493_s_at	IGF2BP3_x000D_	0.164246	0.107819	1.82648	0.00286982	0.0173711
217894_at	KCTD3_x000D_	0.0294558	0.00501344	1.82607	7.83813e-05	0.00212435
213640_s_at	LOX_x000D_	0.0975232	0.249636	1.82417	0.0553547	0.10357
218277_s_at	DHX40_x000D_	0.00280781	0.00182475	1.82348	0.00027203	0.00430277
209318_x_at	PLAGL1_x000D_	0.0456023	0.015652	1.81916	0.0998061	0.148249
214773_x_at	TIPRL_x000D_	0.035121	0.0134742	1.81897	0.00265951	0.0166086
204400_at	EFS_x000D_	0.00759696	0.00192256	1.81572	0.00574344	0.0263248
214581_x_at	TNFRSF21_x000D_	0.0665022	0.0390761	1.81551	0.064575	0.113585
219682_s_at	TBX3_x000D_	0.0225343	0.00328167	1.81542	0.0409836	0.0868285
211689_s_at	TMPRSS2_x000D_	0.386174	0.429773	1.81458	0.0318444	0.0747284
221419_s_at	NA_x000D_	0.00415959	0.0149787	1.81367	2.88809e-05	0.00126359
204128_s_at	RFC3_x000D_	0.0688568	0.0371647	1.8125	0.00109279	0.00998489
207467_x_at	CAST_x000D_	0.00557679	0.0063339	1.80775	0.000157343	0.00317628
206070_s_at	EPHA3_x000D_	0.112977	0.264403	1.807	0.131418	0.174375
219787_s_at	ECT2_x000D_	0.00974508	0.00296552	1.80673	0.00327586	0.0187844
202904_s_at	LSM5_x000D_	0.0575112	0.0667345	1.80649	0.00195263	0.0139067
217100_s_at	UBXN7_x000D_	0.00842624	0.00661175	1.80643	0.000353142	0.00500306
203820_s_at	IGF2BP3_x000D_	0.00459546	0.00173363	1.80569	0.221564	0.237164
205240_at	GPSM2_x000D_	0.0413444	0.0232564	1.80245	0.000920308	0.00897929
220199_s_at	AIDA_x000D_	0.00324189	0.00263166	1.8024	0.0115971	0.0402305
206113_s_at	RAB5A_x000D_	0.0671233	0.00477666	1.80179	0.0384875	0.0837169
217833_at	SYNCRIP_x000D_	0.0020362	0.00179232	1.80045	0.00354549	0.0198666
203242_s_at	PDLIM5_x000D_	0.0560724	0.201813	1.79901	0.00388347	0.0208096
203967_at	CDC6_x000D_	0.020553	0.00458131	1.79854	0.00188703	0.0136142
215379_x_at	IGLC2_x000D_	0.385938	0.299432	1.79807	0.723396	0.451808
211776_s_at	EPB41L3_x000D_	0.0476436	0.055693	1.79803	0.00405585	0.0213513
219109_at	SPAG16_x000D_	0.00594388	0.0155944	1.79742	4.98922e-05	0.00173383
201927_s_at	PKP4_x000D_	0.0890888	0.0950162	1.79722	2.31541e-05	0.00113173
219696_at	DENND1B_x000D_	0.0110729	0.00588426	1.79678	5.27617e-05	0.00177609
201209_at	HDAC1_x000D_	0.00196727	0.0020461	1.79663	9.673e-07	0.000177733
200727_s_at	ACTR2_x000D_	0.0347012	0.0180981	1.7964	0.051106	0.0985759
202722_s_at	GFPT1_x000D_	0.0245446	0.0022843	1.79603	0.0202087	0.0565961
212223_at	IDS_x000D_	0.0769303	0.0181568	1.79602	0.0357307	0.0800789
208848_at	ADH5_x000D_	0.00656978	0.00167288	1.79392	0.0063468	0.0279816
214697_s_at	PTBP3_x000D_	0.0245087	0.00965895	1.78989	0.00344659	0.0194476
202745_at	USP8_x000D_	0.00667199	0.0100627	1.7877	4.57315e-06	0.000446563
201862_s_at	LRRFIP1_x000D_	0.00665389	0.00260698	1.78627	0.0352453	0.0794281
211798_x_at	NA_x000D_	0.384524	0.37859	1.78582	0.339191	0.298793
212061_at	U2SURP_x000D_	0.0623292	0.015566	1.78453	0.00029241	0.00448698
218237_s_at	SLC38A1_x000D_	0.165991	0.314968	1.78322	0.0105524	0.0378523
206710_s_at	EPB41L3_x000D_	0.147945	0.217525	1.7826	0.0374342	0.0823044
211783_s_at	MTA1_x000D_	0.00196727	0.00213722	1.78082	7.38564e-05	0.00207774
219923_at	TRIM45_x000D_	0.00549969	0.0107985	1.7807	0.0163257	0.0497668
203898_at	CRCP_x000D_	0.00861405	0.0167907	1.77794	0.00142797	0.0117331
220342_x_at	EDEM3_x000D_	0.00669561	0.0116595	1.77687	6.77083e-05	0.00198513
203007_x_at	LYPLA1_x000D_	0.00762651	0.00191382	1.77615	0.00119583	0.0105321
206669_at	GAD1_x000D_	0.139037	0.417505	1.77541	0.00393698	0.0209765
36553_at	ASMTL_x000D_	0.0193247	0.0743953	1.77539	0.003831	0.0206408
201744_s_at	LUM_x000D_	0.0274531	0.0111987	1.77515	0.771881	0.466805
212572_at	STK38L_x000D_	0.00243988	0.00365403	1.77511	1.28776e-05	0.000851307
201688_s_at	TPD52_x000D_	0.0166297	0.0178194	1.7751	0.00278294	0.0170368
221505_at	ANP32E_x000D_	0.00505038	0.00173363	1.77454	0.013166	0.0436853
212018_s_at	RSL1D1_x000D_	0.00259514	0.00434619	1.77341	5.85891e-06	0.000535838
202537_s_at	CHMP2B_x000D_	0.0077683	0.00766812	1.77312	0.0023679	0.0155002
211721_s_at	ZNF551_x000D_	0.0357948	0.0158183	1.77192	0.000291463	0.00448481
202666_s_at	ACTL6A_x000D_	0.0725111	0.00221135	1.77162	0.00272384	0.0168533
213943_at	TWIST1_x000D_	0.0395986	0.0213318	1.77139	0.119843	0.165318
203885_at	RAB21_x000D_	0.0322528	0.00184222	1.77126	0.137608	0.179183
204258_at	CHD1_x000D_	0.00575615	0.00188345	1.77056	0.00238713	0.0155581
217814_at	CCDC47_x000D_	0.00280781	0.00180311	1.769	0.000218395	0.00379673
222182_s_at	CNOT2_x000D_	0.00805729	0.00286945	1.76871	0.40682	0.331274
208447_s_at	PRPS1_x000D_	0.0298474	0.0067468	1.76853	0.000726089	0.00778504
219140_s_at	RBP4_x000D_	0.432541	0.379981	1.76807	0.750027	0.460266
212476_at	ACAP2_x000D_	0.0267997	0.00225444	1.76755	0.013725	0.044831
201224_s_at	PRNCR1_x000D_	0.0313127	0.0889073	1.76737	1.15165e-05	0.000800429
201346_at	ADIPOR2_x000D_	0.00673875	0.015272	1.76719	0.000127356	0.00285536
200895_s_at	FKBP4_x000D_	0.0055287	0.013568	1.76589	0.000884254	0.00876117
205509_at	CPB1_x000D_	0.151412	0.179214	1.76464	0.00434643	0.0222414
221638_s_at	STX16_x000D_	0.129143	0.218399	1.76386	0.00705225	0.0299271
211430_s_at	IGHG1_x000D_	0.22454	0.163152	1.76373	0.697183	0.442667
219617_at	CAMKMT_x000D_	0.100739	0.0915751	1.76335	0.014452	0.046326
218129_s_at	NFYB_x000D_	0.06863	0.0339316	1.76307	6.49952e-05	0.00194418
205422_s_at	ITGBL1_x000D_	0.24827	0.193639	1.76179	0.454721	0.353921
201761_at	MTHFD2_x000D_	0.00812601	0.0129145	1.76135	0.0237562	0.0623991
219028_at	HIPK2_x000D_	0.0167731	0.00821286	1.76114	0.00752604	0.0310381
213246_at	TMEM251_x000D_	0.0454341	0.0018227	1.76012	0.0148321	0.0471426
211080_s_at	NEK2_x000D_	0.0269761	0.0091709	1.76007	0.0316648	0.0745291
219939_s_at	CSDE1_x000D_	0.00192595	0.00167288	1.75915	0.00316246	0.0183894
211450_s_at	MSH6_x000D_	0.00543814	0.00281917	1.75869	0.0315993	0.0744194
218585_s_at	DTL_x000D_	0.0022175	0.00358583	1.75718	0.000240445	0.00400702
220386_s_at	EML4_x000D_	0.0102953	0.00855763	1.7553	0.00884503	0.034142
210042_s_at	CTSZ_x000D_	0.0665097	0.00906001	1.75495	0.0173494	0.0513893
221847_at	RP11-785H5.1_x000D_	0.00348498	0.0019833	1.75428	0.00724582	0.0303163
213131_at	OLFM1_x000D_	0.208235	0.299642	1.75421	0.0044258	0.0224917
217947_at	CMTM6_x000D_	0.00167288	0.00167288	1.75275	3.97819e-05	0.0015145
212675_s_at	CEP68_x000D_	0.00974508	0.00639976	1.75274	0.0014107	0.0116661
219156_at	SYNJ2BP_x000D_	0.00336879	0.00922508	1.75231	0.000430334	0.00564155
201988_s_at	CREBL2_x000D_	0.00480361	0.00436391	1.75216	0.00278295	0.0170368
205854_at	TULP3_x000D_	0.00217375	0.00510362	1.74968	3.44854e-07	0.000113819
218397_at	FANCL_x000D_	0.00171493	0.00195293	1.74902	0.00179393	0.013322
212314_at	SEL1L3_x000D_	0.00220248	0.00954332	1.74901	0.013571	0.0445283
201889_at	FAM3C_x000D_	0.00392433	0.00170325	1.74878	0.00329526	0.018864
209209_s_at	FERMT2_x000D_	0.00179905	0.00183348	1.74635	0.0104553	0.037732
216521_s_at	BRCC3_x000D_	0.0198867	0.0299132	1.7452	8.93387e-05	0.00228977
218147_s_at	GLT8D1_x000D_	0.0457878	0.0223487	1.74478	0.000175911	0.00336323
214586_at	GPR37_x000D_	0.0615797	0.0439624	1.74386	0.0268374	0.0672687
203584_at	EMC2_x000D_	0.00505038	0.00217622	1.74354	0.0482051	0.0955651
208212_s_at	ALK_x000D_	0.0546657	0.111322	1.74336	0.00332077	0.018935
203129_s_at	KIF5C_x000D_	0.131696	0.23587	1.743	0.00678167	0.0292676
204465_s_at	INA_x000D_	0.0699608	0.185442	1.74252	9.54737e-05	0.00239256
212058_at	U2SURP_x000D_	0.00171493	0.00201626	1.74125	0.000129457	0.00287716
219833_s_at	EFHC1_x000D_	0.0558788	0.0514335	1.74067	0.00615512	0.0275384
214435_x_at	RALA_x000D_	0.0126826	0.00275246	1.74024	0.00656256	0.0286337
212681_at	EPB41L3_x000D_	0.100657	0.0977593	1.74021	0.00592985	0.0268754
201745_at	TWF1_x000D_	0.00855629	0.00496404	1.74013	0.000999227	0.0094259
211643_x_at	NA_x000D_	0.559516	0.584618	1.73989	0.348048	0.303048
214306_at	OPA1_x000D_	0.0513198	0.0158592	1.73666	2.12133e-05	0.00109452
211929_at	HNRNPA3_x000D_	0.00392433	0.001764	1.7355	0.0052649	0.0249129
215646_s_at	VCAN_x000D_	0.00348498	0.00198588	1.73462	0.0323824	0.0756687
220477_s_at	AC007560.1_x000D_	0.0156203	0.00932964	1.73337	0.0225926	0.0604629
216591_s_at	AC016292.3_x000D_	0.00868246	0.00577208	1.73306	0.04021	0.0859446
209267_s_at	SLC39A8_x000D_	0.00751809	0.0193797	1.73241	0.00824712	0.0326854
204811_s_at	CACNA2D2_x000D_	0.0460624	0.0418386	1.73233	0.0131773	0.043698
215239_x_at	ZNF273_x000D_	0.0441889	0.0111481	1.73165	0.00376065	0.0205038
209945_s_at	GSK3B_x000D_	0.00392433	0.00226734	1.73133	0.00012226	0.00279036
208459_s_at	XPO7_x000D_	0.0380823	0.0328785	1.73117	0.0156383	0.0486503
219170_at	FSD1_x000D_	0.352578	0.855559	1.73083	2.33976e-05	0.00113291
211205_x_at	PIP5K1A_x000D_	0.0933097	0.0906673	1.73066	0.00112722	0.0101592
204215_at	TMEM243_x000D_	0.0110729	0.00277063	1.73047	0.00036714	0.00514585
33767_at	NEFH_x000D_	0.231291	0.42591	1.7302	0.0947805	0.143661
209678_s_at	PRKCI_x000D_	0.00171493	0.00186386	1.72745	0.000777033	0.00805355
221590_s_at	ALDH6A1_x000D_	0.0129827	0.0102783	1.72701	0.00716112	0.0301005
221745_at	DCAF7_x000D_	0.00822845	0.0126539	1.72686	4.77842e-07	0.000123079
211016_x_at	HSPA4_x000D_	0.01564	0.0297321	1.72651	0.136171	0.177998
217815_at	RP11-473N11.2_x000D_	0.00167288	0.00170325	1.72611	6.96962e-05	0.00200616
205649_s_at	FGA_x000D_	0.252044	0.352614	1.72498	0.567251	0.39831
208698_s_at	CTD-2033A16.2_x000D_	0.00311572	0.00167288	1.7246	0.0162484	0.0496336
212215_at	PREPL_x000D_	0.00200649	0.00832326	1.72447	9.68546e-06	0.000741809
220651_s_at	MCM10_x000D_	0.0496154	0.0865075	1.72439	0.00207256	0.0143964
201909_at	RPS4Y1_x000D_	0.00373138	0.26053	1.72431	0.00676503	0.0292559
221046_s_at	GTPBP8_x000D_	0.00351091	0.00415988	1.72409	0.000197688	0.00361578
207717_s_at	PKP2_x000D_	0.011157	0.00273532	1.72394	0.0193974	0.0552
209284_s_at	FAM208A_x000D_	0.00964813	0.00473584	1.72386	0.000425121	0.00561221
200745_s_at	GNB1_x000D_	0.00255308	0.00242948	1.7231	0.000203065	0.00365542
208615_s_at	PTP4A2_x000D_	0.00575615	0.00173363	1.72094	1.81108e-05	0.00101686
201202_at	PCNA_x000D_	0.0018532	0.00177274	1.72076	0.00262947	0.0164907
202271_at	FBXO28_x000D_	0.0110729	0.00173363	1.71729	0.000511394	0.00626803
221787_at	C6orf120_x000D_	0.0644442	0.0285567	1.71693	0.00059195	0.00686596
220029_at	ELOVL2_x000D_	0.251645	0.328839	1.71684	0.067335	0.116356
207332_s_at	TFRC_x000D_	0.00201859	0.00246565	1.71667	0.0138158	0.04497
209529_at	PPAP2C_x000D_	0.270778	0.386187	1.71643	0.0289949	0.0703954
220295_x_at	DEPDC1_x000D_	0.0320546	0.0317611	1.71606	9.10328e-06	0.000712317
213304_at	FAM179B_x000D_	0.00637839	0.00766974	1.71534	0.000199172	0.00362607
219161_s_at	CKLF_x000D_	0.0247043	0.0305914	1.71515	0.00070707	0.00762959
201133_s_at	PJA2_x000D_	0.0178364	0.00183348	1.71497	0.00182567	0.0134568
202627_s_at	SERPINE1_x000D_	0.142545	0.422243	1.71413	0.00883996	0.034142
202020_s_at	LANCL1_x000D_	0.0362788	0.00695333	1.71345	0.0132111	0.0437399
211727_s_at	COX11_x000D_	0.00255308	0.00174236	1.71171	0.00276364	0.0170029
212008_at	UBXN4_x000D_	0.0351006	0.00290844	1.7107	0.0657257	0.114642
209903_s_at	ATR_x000D_	0.00256152	0.00332541	1.7107	0.000427655	0.0056269
217743_s_at	TMEM30A_x000D_	0.0406458	0.00551977	1.71059	0.00179901	0.0133435
213880_at	LGR5_x000D_	0.0364206	0.00238416	1.70994	0.972277	0.523512
219631_at	LRP12_x000D_	0.00758446	0.0283505	1.70975	3.10921e-05	0.00129887
200760_s_at	ARL6IP5_x000D_	0.00569405	0.00902049	1.70679	0.0225513	0.0604128
204557_s_at	DZIP1_x000D_	0.0750995	0.0772839	1.70575	0.00134246	0.0113461
201075_s_at	SMARCC1_x000D_	0.00365037	0.00167288	1.70474	0.175672	0.206586
212291_at	HIPK1_x000D_	0.0267773	0.0498724	1.70375	0.00103384	0.00958439
213734_at	RFC5_x000D_	0.00758446	0.00647316	1.70349	3.9049e-05	0.00150865
208470_s_at	HP_x000D_	0.0541425	0.157002	1.70175	0.12829	0.172289
222204_s_at	RRN3_x000D_	0.0137784	0.0271681	1.70073	3.03343e-06	0.000366695
218578_at	CDC73_x000D_	0.0872603	0.06646	1.70006	0.000395981	0.00539645
204256_at	ELOVL6_x000D_	0.00234401	0.00226992	1.69957	0.000274458	0.00431428
203178_at	GATM_x000D_	0.00989205	0.0453688	1.69925	0.069928	0.11914
201073_s_at	SMARCC1_x000D_	0.00686248	0.00188602	1.69902	0.0305674	0.0727577
202213_s_at	CUL4B_x000D_	0.0625208	0.0129698	1.69868	0.000275511	0.00432312
208754_s_at	NAP1L1_x000D_	0.00392433	0.00167288	1.69836	0.110622	0.157719
205097_at	SLC26A2_x000D_	0.00978714	0.00218753	1.69774	0.0442113	0.0907587
214670_at	ZKSCAN1_x000D_	0.0324424	0.00485127	1.69752	0.00375677	0.0205026
218338_at	PHC1_x000D_	0.0335328	0.0569763	1.69729	2.83443e-06	0.000350886
204728_s_at	WDHD1_x000D_	0.0158658	0.0500974	1.697	8.61775e-05	0.00223787
205799_s_at	SLC3A1_x000D_	0.0201311	0.00341772	1.69694	0.719619	0.450401
218036_x_at	NMD3_x000D_	0.00750035	0.00283498	1.69693	0.00288687	0.0174404
201548_s_at	KDM5B_x000D_	0.00194941	0.00235032	1.69679	0.000690486	0.00749857
215245_x_at	FMR1_x000D_	0.00217375	0.0018227	1.69643	0.0214474	0.0584572
213217_at	ADCY2_x000D_	0.22085	0.393669	1.69495	1.69782e-05	0.000993101
216804_s_at	PDLIM5_x000D_	0.00708544	0.119266	1.69478	0.00380349	0.0205488
218047_at	OSBPL9_x000D_	0.00176909	0.00167288	1.69473	0.00163552	0.0126884
204870_s_at	PCSK2_x000D_	0.337791	0.781454	1.69406	0.00303576	0.0179736
201051_at	ANP32A_x000D_	0.00167288	0.00167288	1.69329	0.00140885	0.0116661
207102_at	AKR1D1_x000D_	0.0909368	0.0160605	1.69307	0.887883	0.50128
210293_s_at	SEC23B_x000D_	0.0381648	0.00882685	1.69224	0.000319217	0.00473411
201879_at	ARIH1_x000D_	0.00715648	0.0100332	1.69084	4.42197e-05	0.00162533
220238_s_at	KLHL7_x000D_	0.0758305	0.0152959	1.69075	0.0206612	0.0573857
219372_at	IFT81_x000D_	0.00229992	0.0411798	1.69044	0.000880155	0.00873907
215884_s_at	UBQLN2_x000D_	0.00255308	0.0018227	1.6903	0.000669065	0.00735206
201339_s_at	SCP2_x000D_	0.00311572	0.00167288	1.69002	0.00382546	0.0206391
212507_at	TMEM131_x000D_	0.00196443	0.00186181	1.68786	9.60715e-05	0.00239986
212075_s_at	CSNK2A1_x000D_	0.00859387	0.0124593	1.68785	0.00367869	0.0202448
213188_s_at	MINA_x000D_	0.0276846	0.0560782	1.68765	6.00444e-05	0.00188762
205802_at	TRPC1_x000D_	0.0329682	0.0460405	1.68671	1.18889e-05	0.000816708
211208_s_at	CASK_x000D_	0.00416986	0.00376309	1.68655	0.000136869	0.00294792
215596_s_at	LTN1_x000D_	0.00369526	0.00340557	1.68457	0.00427615	0.0220264
214835_s_at	SUCLG2_x000D_	0.0144657	0.0038867	1.68433	0.000821898	0.00835727
203227_s_at	TSPAN31_x000D_	0.024839	0.149321	1.6839	0.000300865	0.00454587
211747_s_at	LSM5_x000D_	0.00188032	0.00167288	1.68311	0.00565666	0.026152
202089_s_at	SLC39A6_x000D_	0.0374491	0.00235706	1.68283	0.0611494	0.109925
206102_at	GINS1_x000D_	0.00167288	0.00182475	1.68143	0.00299162	0.0178727
218209_s_at	RPRD1A_x000D_	0.0533533	0.0113267	1.68134	0.00996367	0.0366034
201304_at	NDUFA5_x000D_	0.018212	0.00700256	1.6805	0.000623078	0.00706525
208896_at	DDX18_x000D_	0.0532539	0.00710279	1.67987	0.0112983	0.0395407
221543_s_at	ERLIN2_x000D_	0.00855629	0.00179437	1.67956	0.0405289	0.0863723
217294_s_at	ENO1_x000D_	0.00167288	0.00170325	1.67883	0.134662	0.176788
208319_s_at	RBM3_x000D_	0.00392433	0.00319477	1.67824	0.00266833	0.0166373
214701_s_at	FN1_x000D_	0.0605161	0.0058349	1.67739	0.292373	0.276209
212229_s_at	FBXO21_x000D_	0.00171493	0.00167288	1.67705	0.000183631	0.00344944
214154_s_at	PKP2_x000D_	0.284221	0.262604	1.67699	0.0921417	0.141188
210104_at	MED6_x000D_	0.0397422	0.0214424	1.67682	0.000884606	0.00876117
211635_x_at	IGHV1-69_x000D_	0.320432	0.331116	1.67675	0.537662	0.387254
217465_at	NA_x000D_	0.0113234	0.0267833	1.67555	2.5707e-05	0.00119442
202323_s_at	ACBD3_x000D_	0.0458481	0.0266364	1.67543	0.00182254	0.0134568
201844_s_at	RYBP_x000D_	0.00167288	0.00234814	1.67461	0.000831772	0.00842143
203394_s_at	HES1_x000D_	0.00298814	0.00450257	1.67428	0.174027	0.205477
214452_at	BCAT1_x000D_	0.0769457	0.156059	1.67337	0.479315	0.363992
220299_at	SPATA6_x000D_	0.0220127	0.0335596	1.67297	0.000133533	0.00290564
209421_at	MSH2_x000D_	0.00224648	0.00199409	1.67205	0.0071149	0.0300052
221652_s_at	ASUN_x000D_	0.00234401	0.00446172	1.66974	0.000184648	0.00345523
208956_x_at	DUT_x000D_	0.00167288	0.00167288	1.66957	5.97494e-05	0.00188762
34764_at	LARS2_x000D_	0.00649662	0.00136787	1.66924	0.000615161	0.00701211
217812_at	RP11-407N17.6_x000D_	0.00234401	0.00167288	1.6687	1.88314e-05	0.00102061
213587_s_at	ATP6V0E2_x000D_	0.00537385	0.00283015	1.66864	0.0343047	0.0781514
203881_s_at	DMD_x000D_	0.00513449	0.00186386	1.66809	0.0817092	0.131191
218303_x_at	KRCC1_x000D_	0.0564795	0.00545317	1.66764	0.170529	0.203196
202651_at	LPGAT1_x000D_	0.00575615	0.00167288	1.66756	0.00773146	0.0315193
209485_s_at	OSBPL1A_x000D_	0.0300978	0.0496507	1.6673	0.000177034	0.0033738
201196_s_at	AMD1_x000D_	0.00217375	0.00173363	1.66716	0.0024306	0.0156933
215931_s_at	ARFGEF2_x000D_	0.199451	0.286187	1.66666	0.0210794	0.0578679
209459_s_at	ABAT_x000D_	0.128824	0.077193	1.66652	0.0562038	0.104377
212355_at	KHNYN_x000D_	0.0172105	0.0149065	1.66479	0.000385525	0.00533393
202413_s_at	USP1_x000D_	0.00167288	0.00167288	1.66425	0.000630059	0.00708323
201053_s_at	PSMF1_x000D_	0.0173761	0.0313533	1.66296	0.000232579	0.00392309
219390_at	FKBP14_x000D_	0.00686417	0.00600932	1.66292	1.96638e-08	4.58125e-05
212460_at	SPTSSA_x000D_	0.00255308	0.00209197	1.66207	0.00172793	0.0130562
214155_s_at	LARP4_x000D_	0.035709	0.0496058	1.66194	0.000686677	0.00747676
204354_at	POT1_x000D_	0.00855629	0.00234763	1.66124	0.00141273	0.0116661
AFFX-BioDn-5_at	NA_x000D_	0.000576059	9.52103e-05	1.66087	0.627527	0.420377
203695_s_at	DFNA5_x000D_	0.00674487	0.0042283	1.66021	0.0180247	0.0527287
212316_at	NUP210_x000D_	0.00604404	0.0206692	1.65885	0.00100753	0.00943087
215606_s_at	ERC1_x000D_	0.018432	0.00864709	1.65757	0.00325614	0.0187765
202412_s_at	USP1_x000D_	0.0127367	0.0273542	1.65619	0.00414101	0.0215733
201653_at	CNIH1_x000D_	0.00217375	0.00173363	1.65572	0.00164609	0.012712
208783_s_at	CD46_x000D_	0.00750035	0.00170325	1.6556	0.0100439	0.036789
218824_at	PNMAL1_x000D_	0.0270492	0.0072131	1.65537	0.00161275	0.0125862
218924_s_at	CTBS_x000D_	0.00901692	0.0799466	1.65529	4.4354e-06	0.000446563
207782_s_at	PSEN1_x000D_	0.0492908	0.0440911	1.65526	0.043443	0.0899413
208925_at	CLDND1_x000D_	0.0167293	0.00371662	1.65477	0.000361388	0.00509545
204185_x_at	PPID_x000D_	0.0055473	0.00758762	1.65458	0.000988038	0.00935431
202918_s_at	HSPE1-MOB4_x000D_	0.00221581	0.00193334	1.65458	0.00313763	0.0183108
206721_at	CCDC181_x000D_	0.0779792	0.104727	1.65427	0.0040822	0.0214171
205130_at	MOK_x000D_	0.00441383	0.00243997	1.65363	0.0704699	0.119615
213007_at	FANCI_x000D_	0.00382139	0.00515281	1.65323	2.29084e-05	0.00113173
209109_s_at	TSPAN6_x000D_	0.00272252	0.00245903	1.65309	0.00228642	0.0152527
214720_x_at	SEPT10_x000D_	0.0430343	0.00332078	1.65308	0.10179	0.149795
200962_at	RPL31_x000D_	0.0105976	0.00947152	1.65299	0.0139469	0.0452968
204363_at	F3_x000D_	0.0317984	0.0292196	1.65294	0.0261325	0.0662299
221020_s_at	SLC25A32_x000D_	0.0630682	0.0103925	1.65214	0.000382142	0.00529954
209895_at	PTPN11_x000D_	0.0846342	0.108261	1.65117	0.000799942	0.00820462
201877_s_at	PPP2R5C_x000D_	0.0293176	0.00255357	1.65106	0.00420705	0.0218307
204353_s_at	POT1_x000D_	0.063424	0.0352314	1.65096	7.6944e-05	0.00212321
207543_s_at	P4HA1_x000D_	0.00176909	0.00180311	1.6504	0.0101881	0.0371364
201412_at	LRP10_x000D_	0.00326975	0.00360558	1.65006	0.013879	0.0451259
204932_at	TNFRSF11B_x000D_	0.0698113	0.143821	1.64992	0.06609	0.115073
221220_s_at	SCYL2_x000D_	0.125897	0.102371	1.64978	0.00684107	0.0294252
205190_at	PLS1_x000D_	0.141497	0.220952	1.64952	0.0105354	0.0378446
200608_s_at	RAD21_x000D_	0.0125443	0.001764	1.64867	0.00118295	0.0104619
202439_s_at	IDS_x000D_	0.0595231	0.198916	1.64839	0.000219429	0.00379673
218238_at	GTPBP4_x000D_	0.00276968	0.00271321	1.64822	0.0401093	0.0857957
203510_at	MET_x000D_	0.0302062	0.0500762	1.64819	0.00578049	0.0264388
218096_at	AGPAT5_x000D_	0.00604771	0.00263289	1.64779	0.000134651	0.00292062
213547_at	CAND2_x000D_	0.0555416	0.125991	1.64685	0.00477461	0.0234767
213024_at	TMF1_x000D_	0.0825409	0.0691502	1.64646	0.000291134	0.00448481
202886_s_at	PPP2R1B_x000D_	0.00526066	0.0027976	1.64644	0.0592102	0.107655
202527_s_at	SMAD4_x000D_	0.00396639	0.00185512	1.64616	0.0076257	0.031231
219571_s_at	ZNF12_x000D_	0.00348498	0.00183348	1.64567	0.002775	0.0170328
204112_s_at	HNMT_x000D_	0.00779023	0.0197373	1.64551	0.000846472	0.00851826
203283_s_at	HS2ST1_x000D_	0.0495902	0.0533748	1.64455	9.24129e-05	0.00234819
212499_s_at	FCF1_x000D_	0.00809743	0.00612631	1.64427	5.15494e-05	0.00177059
204240_s_at	SMC2_x000D_	0.0654375	0.0201696	1.64389	0.0413483	0.0872568
211810_s_at	GALC_x000D_	0.069536	0.0411565	1.64378	0.00895892	0.0343794
213226_at	CCNA2_x000D_	0.00259514	0.00191382	1.64339	0.00365253	0.0201949
212250_at	MTDH_x000D_	0.0159267	0.00170325	1.64323	0.00236345	0.0154969
201117_s_at	CPE_x000D_	0.00538756	0.00357363	1.64308	0.0561048	0.104322
207626_s_at	SLC7A2_x000D_	0.461165	0.557587	1.64299	0.0232044	0.0613938
200841_s_at	EPRS_x000D_	0.173429	0.191779	1.6429	0.00105854	0.0097181
209330_s_at	HNRNPD_x000D_	0.00470614	0.00824026	1.6427	0.000110576	0.00262585
218894_s_at	MAGOHB_x000D_	0.142844	0.354011	1.6416	0.000175404	0.00335897
212690_at	DDHD2_x000D_	0.0347428	0.00311114	1.64145	0.00367222	0.0202317
216491_x_at	IGHV4-59_x000D_	0.657701	0.652331	1.6414	0.904375	0.50583
208643_s_at	XRCC5_x000D_	0.00167288	0.00167288	1.6413	0.00404898	0.0213448
209896_s_at	PTPN11_x000D_	0.027508	0.00594249	1.64047	0.0216651	0.0588837
213064_at	ZC3H14_x000D_	0.00682212	0.00220466	1.64009	0.000216843	0.0037845
215207_x_at	NUS1_x000D_	0.0172564	0.0356584	1.63965	3.22976e-05	0.00132504
202272_s_at	FBXO28_x000D_	0.00171493	0.00218796	1.63952	0.00844645	0.0331779
218989_x_at	SLC30A5_x000D_	0.0304794	0.0245898	1.63948	0.00360602	0.0200554
205551_at	SV2B_x000D_	0.257628	0.33139	1.6387	0.0649984	0.113896
205267_at	POU2AF1_x000D_	0.197023	0.243971	1.6386	0.2153	0.233234
213511_s_at	MTMR1_x000D_	0.0052186	0.00325592	1.63849	3.82384e-05	0.00150017
219399_at	LIN7C_x000D_	0.0502961	0.0126898	1.63699	0.00734287	0.0305385
209726_at	CA11_x000D_	0.0399683	0.0546578	1.63699	0.00161661	0.0126022
200901_s_at	M6PR_x000D_	0.00183827	0.001764	1.63687	0.00441029	0.0224515
212194_s_at	TM9SF4_x000D_	0.00204855	0.00215992	1.63552	0.00677889	0.0292676
203404_at	ARMCX2_x000D_	0.00896554	0.00270808	1.63537	0.203444	0.225306
208114_s_at	ISG20L2_x000D_	0.00181114	0.00173363	1.63505	0.00451361	0.0227423
213283_s_at	SALL2_x000D_	0.00175699	0.00319217	1.63504	0.000191589	0.0035426
204347_at	AK4_x000D_	0.00806845	0.0130949	1.63488	0.00178808	0.0132875
217744_s_at	PERP_x000D_	0.00448503	0.00188345	1.63448	0.0786546	0.128039
202219_at	SLC6A8_x000D_	0.0294502	0.0516582	1.63368	0.00939642	0.0353389
202534_x_at	DHFR_x000D_	0.00255226	0.0045075	1.63338	0.00208117	0.0144393
201996_s_at	SPEN_x000D_	0.0171653	0.0112473	1.63315	0.00230866	0.0152967
216915_s_at	PTPN12_x000D_	0.109688	0.0889571	1.6326	0.0360066	0.0803783
212677_s_at	CEP68_x000D_	0.0149711	0.0142488	1.63255	0.000501734	0.00621243
202890_at	AL023284.1_x000D_	0.0139627	0.0357162	1.63227	0.000139188	0.00295597
221911_at	ETV1_x000D_	0.236766	0.447	1.63179	0.0241782	0.0629679
201940_at	CPD_x000D_	0.0163836	0.0076919	1.63156	0.00133358	0.0113079
201707_at	PEX19_x000D_	0.0513732	0.0132043	1.63128	4.89655e-05	0.00171169
203744_at	HMGB3_x000D_	0.00220443	0.00248266	1.63089	0.00187314	0.013578
201139_s_at	SSB_x000D_	0.00244557	0.00624041	1.62985	0.000114876	0.00269292
213899_at	METAP2_x000D_	0.0227117	0.025485	1.62957	0.001992	0.0140853
219439_at	C1GALT1_x000D_	0.00389338	0.00581566	1.62951	0.00111427	0.0101021
210191_s_at	PHTF1_x000D_	0.00551451	0.0105621	1.62894	0.00892715	0.0343132
212887_at	SEC23A_x000D_	0.00217375	0.00188602	1.62885	0.0688513	0.118037
204700_x_at	DIEXF_x000D_	0.00597861	0.00979722	1.62849	0.000665844	0.00733205
AFFX-BioB-3_at	NA_x000D_	0.0172366	0.000244845	1.62819	0.333988	0.296629
208841_s_at	G3BP2_x000D_	0.0110729	0.00197252	1.62813	0.00153897	0.0122902
214764_at	RRP15_x000D_	0.0415249	0.225706	1.62776	0.000149307	0.00305605
213045_at	MAST3_x000D_	0.110901	0.170418	1.62767	0.00215537	0.0146659
206261_at	ZNF239_x000D_	0.0559902	0.0472629	1.6276	0.00581375	0.0265427
212846_at	RRP1B_x000D_	0.00276174	0.00299051	1.62738	0.00221214	0.0149272
211148_s_at	ANGPT2_x000D_	0.0144649	0.0314041	1.62692	0.0213422	0.0582751
221493_at	TSPYL1_x000D_	0.00859835	0.00440039	1.62655	0.00101228	0.0094625
204853_at	ORC2_x000D_	0.0539534	0.102365	1.62605	0.000896664	0.00883615
210904_s_at	IL13RA1_x000D_	0.00448503	0.0048187	1.62555	0.0168128	0.0505861
200870_at	STRAP_x000D_	0.00171493	0.00167288	1.62501	0.00638252	0.0280762
219869_s_at	SLC39A8_x000D_	0.0517197	0.0236272	1.62459	0.0222692	0.0599639
204243_at	RLF_x000D_	0.00859835	0.00193334	1.62443	0.000359968	0.00508149
212205_at	H2AFV_x000D_	0.00234401	0.001764	1.62437	0.0401597	0.0858821
211137_s_at	ATP2C1_x000D_	0.0360093	0.0215354	1.62397	0.0088419	0.034142
213118_at	UHRF1BP1L_x000D_	0.0146747	0.0401679	1.62376	0.000969787	0.00925568
212893_at	ZZZ3_x000D_	0.0468307	0.0101393	1.62265	0.00169404	0.0129469
213011_s_at	TPI1_x000D_	0.00167288	0.00167288	1.62217	1.78765e-05	0.00101686
203735_x_at	PPFIBP1_x000D_	0.0179875	0.0126914	1.62177	0.000551869	0.0065732
204312_x_at	CREB1_x000D_	0.0638897	0.0979728	1.62176	0.00155112	0.0123002
218356_at	FTSJ2_x000D_	0.00233434	0.0026682	1.62152	0.000671587	0.00735206
205603_s_at	DIAPH2_x000D_	0.00413178	0.00666856	1.62133	0.0131729	0.0436957
215780_s_at	SET_x000D_	0.00280781	0.00307274	1.62032	0.00285093	0.01731
204186_s_at	PPID_x000D_	0.00766573	0.00347046	1.61892	0.00978539	0.0362393
219553_at	NME7_x000D_	0.0376965	0.0483307	1.61878	0.00737935	0.0306147
218073_s_at	NDC1_x000D_	0.00612899	0.0032843	1.61837	0.0137345	0.0448411
201060_x_at	STOM_x000D_	0.00360092	0.00768275	1.61727	0.0220831	0.059634
219094_at	ARMC8_x000D_	0.0355367	0.100657	1.61722	0.000201122	0.00364009
212119_at	RHOQ_x000D_	0.0155725	0.0180933	1.61689	0.00234785	0.0154351
207620_s_at	CASK_x000D_	0.0280581	0.0102144	1.61671	0.0046172	0.0230383
203102_s_at	MGAT2_x000D_	0.011157	0.00183348	1.61666	0.0098741	0.0364293
218967_s_at	PTER_x000D_	0.0971056	0.0835454	1.61624	0.0156782	0.0487234
213878_at	PYROXD1_x000D_	0.0373446	0.0289967	1.61618	0.000456044	0.00582529
37892_at	COL11A1_x000D_	0.307142	0.185169	1.61565	0.586041	0.404721
218498_s_at	ERO1L_x000D_	0.0314799	0.069112	1.61442	0.00569333	0.0262233
202049_s_at	ZMYM4_x000D_	0.0028555	0.00491171	1.61343	0.000146434	0.00303245
221521_s_at	GINS2_x000D_	0.00960437	0.0159354	1.61278	0.000982702	0.0093151
218193_s_at	GOLT1B_x000D_	0.0340777	0.0172029	1.61258	0.016238	0.0496277
211732_x_at	HNMT_x000D_	0.00554717	0.0232242	1.61253	0.0121463	0.0414184
208808_s_at	HMGB2_x000D_	0.00167288	0.00170325	1.61244	0.002025	0.0142611
221826_at	ANGEL2_x000D_	0.0201141	0.00747464	1.61167	0.00061342	0.00700277
201624_at	DARS_x000D_	0.0220709	0.00170325	1.61149	0.000853494	0.00856067
218304_s_at	OSBPL11_x000D_	0.00505038	0.0024096	1.61105	0.00583075	0.0265792
213436_at	CNR1_x000D_	0.0461879	0.0818577	1.61012	0.150083	0.18877
201327_s_at	CCT6A_x000D_	0.0020362	0.00167288	1.61005	0.000322694	0.00475497
204299_at	SRSF10_x000D_	0.0616937	0.0468499	1.60936	0.000641631	0.00716559
205083_at	AOX1_x000D_	0.0403954	0.0181677	1.60888	0.103522	0.151569
208933_s_at	LGALS8_x000D_	0.058229	0.0461277	1.60886	0.0213732	0.0583266
216100_s_at	TOR1AIP1_x000D_	0.190144	0.345028	1.6081	0.00220899	0.0149266
218404_at	SNX10_x000D_	0.0726783	0.0444956	1.60792	0.00154498	0.0122928
201689_s_at	TPD52_x000D_	0.0178784	0.0183389	1.60774	0.00735961	0.030565
209363_s_at	MED21_x000D_	0.00727876	0.0126481	1.60771	0.0048074	0.0235692
213355_at	ST3GAL6_x000D_	0.0484255	0.201962	1.60671	0.000520825	0.00633109
219603_s_at	ZNF226_x000D_	0.050535	0.0720345	1.60666	0.000633271	0.00711257
219960_s_at	UCHL5_x000D_	0.0139148	0.00818574	1.60612	0.00012707	0.00285436
218782_s_at	ATAD2_x000D_	0.0400543	0.0505864	1.60564	0.00176884	0.0132194
205505_at	GCNT1_x000D_	0.00502748	0.0300849	1.60543	0.0167781	0.0505264
208892_s_at	DUSP6_x000D_	0.00171493	0.00177274	1.6053	0.0500916	0.0975215
209750_at	NR1D2_x000D_	0.0381587	0.0725264	1.60517	0.000558868	0.00661292
209476_at	TMX1_x000D_	0.00238606	0.001764	1.6048	0.00204342	0.0143373
220773_s_at	GPHN_x000D_	0.0182824	0.0193925	1.60346	0.0150303	0.0475605
219918_s_at	ASPM_x000D_	0.00248267	0.00344698	1.60346	0.00894209	0.0343371
202072_at	AC104534.3_x000D_	0.075036	0.233337	1.603	6.04619e-05	0.00188774
209924_at	CCL18_x000D_	0.146857	0.234684	1.60185	0.155453	0.19263
211124_s_at	KITLG_x000D_	0.472253	0.648846	1.60131	0.0925562	0.141461
206557_at	ZNF702P_x000D_	0.00695284	0.00884506	1.60108	0.00520495	0.0247681
212904_at	LRRC47_x000D_	0.00192595	0.00167288	1.60088	2.87085e-05	0.00126359
202173_s_at	VEZF1_x000D_	0.00795729	0.00520654	1.6008	0.000851502	0.00854795
212247_at	NUP205_x000D_	0.00171493	0.00167288	1.60074	0.00018826	0.00351405
204521_at	FAM216A_x000D_	0.0254568	0.00596018	1.60071	0.000261756	0.00419075
217826_s_at	UBE2J1_x000D_	0.0345774	0.00207238	1.6006	0.00332209	0.018935
209471_s_at	FNTA_x000D_	0.0159722	0.00582578	1.59986	0.054528	0.102566
218195_at	C6orf211_x000D_	0.00974508	0.00174236	1.59963	0.047808	0.0950027
209446_s_at	PKM_x000D_	0.0580531	0.0412089	1.59948	0.0337138	0.077469
201646_at	SCARB2_x000D_	0.0390162	0.0122856	1.5988	0.0106768	0.0381828
222157_s_at	WDR48_x000D_	0.0468772	0.0853161	1.59833	0.00171345	0.0129861
200840_at	KARS_x000D_	0.00167288	0.00167288	1.59829	2.04842e-05	0.00106622
202293_at	STAG1_x000D_	0.0418699	0.0462827	1.59785	0.00141291	0.0116661
202303_x_at	SMARCA5_x000D_	0.00213623	0.0150681	1.5977	0.000465593	0.00590894
211574_s_at	CD46_x000D_	0.179876	0.18673	1.59603	0.0457753	0.0925178
208996_s_at	POLR2C_x000D_	0.0020362	0.00191587	1.59589	7.76685e-07	0.000171722
209300_s_at	NECAP1_x000D_	0.0257838	0.00445292	1.5956	0.00144479	0.0118302
202503_s_at	KIAA0101_x000D_	0.00167288	0.00167288	1.59528	0.00312486	0.0182863
213435_at	SATB2_x000D_	0.0434091	0.0502306	1.59446	0.0377318	0.082699
201559_s_at	CLIC4_x000D_	0.0725845	0.0217991	1.59444	0.00892467	0.0343132
221802_s_at	KIAA1598_x000D_	0.0020362	0.00179437	1.59421	4.8906e-05	0.00171169
218713_at	ICE2_x000D_	0.0207803	0.00616802	1.59304	6.48684e-05	0.00194418
206218_at	MAGEB2_x000D_	0.0796485	0.0504256	1.59301	0.412471	0.33371
204671_s_at	ANKRD6_x000D_	0.00696111	0.00314516	1.59273	0.0165899	0.0502352
201138_s_at	SSB_x000D_	0.00280781	0.00191177	1.59255	0.0312859	0.0738726
210809_s_at	POSTN_x000D_	0.00242812	0.00417293	1.5922	0.279831	0.269466
216095_x_at	MTMR1_x000D_	0.00251223	0.00180311	1.59216	5.25322e-07	0.000129311
218534_s_at	AGGF1_x000D_	0.0591033	0.00696666	1.59194	0.0743834	0.123821
208924_at	RNF11_x000D_	0.00392433	0.00179437	1.59139	0.0161711	0.0495714
214845_s_at	CALU_x000D_	0.0500926	0.0163656	1.59112	0.0172274	0.0512205
213294_at	EIF2AK2_x000D_	0.0372808	0.00174236	1.5911	0.00667967	0.0289959
203413_at	NELL2_x000D_	0.107492	0.208566	1.59099	0.0274503	0.0681018
204666_s_at	SIKE1_x000D_	0.0778489	0.169713	1.59097	0.000457919	0.00584083
205763_s_at	DDX18_x000D_	0.00885142	0.00252876	1.59096	0.00791936	0.0319574
219166_at	DNAAF2_x000D_	0.0638446	0.0127244	1.59085	0.00603271	0.0272163
214843_s_at	USP33_x000D_	0.00980195	0.0369783	1.59018	0.000218931	0.00379673
203240_at	FCGBP_x000D_	0.297608	0.333256	1.59016	0.0298378	0.0717381
219530_at	PALB2_x000D_	0.0664603	0.158184	1.58992	0.00225251	0.0151219
204264_at	CPT2_x000D_	0.0215063	0.0582225	1.58941	3.04144e-06	0.000366695
202903_at	LSM5_x000D_	0.0359665	0.0152259	1.58908	0.000174743	0.00335175
221677_s_at	DONSON_x000D_	0.0180859	0.00505227	1.58842	0.019421	0.0552292
204607_at	HMGCS2_x000D_	0.0433331	0.00565657	1.58817	0.508304	0.375907
201664_at	SMC4_x000D_	0.00192595	0.00170325	1.58799	0.00915544	0.0347834
204244_s_at	DBF4_x000D_	0.034839	0.0032653	1.58721	0.0433842	0.0898845
203565_s_at	MNAT1_x000D_	0.212683	0.310898	1.58684	1.5144e-05	0.000941756
214830_at	SLC38A6_x000D_	0.0469356	0.029543	1.58634	0.0148396	0.0471426
211536_x_at	MAP3K7_x000D_	0.028188	0.0083336	1.58626	0.0432938	0.0897752
217777_s_at	PTPLAD1_x000D_	0.00647012	0.0194345	1.58618	0.243176	0.249263
212766_s_at	ISG20L2_x000D_	0.0107268	0.0136082	1.58584	0.00396827	0.0210257
200650_s_at	AC084117.3_x000D_	0.00171493	0.00167288	1.58575	0.52349	0.381974
202157_s_at	CELF2_x000D_	0.00354271	0.00363913	1.58541	0.0407405	0.086593
214908_s_at	TRRAP_x000D_	0.0509027	0.0176213	1.58523	0.0465742	0.0934861
212689_s_at	KDM3A_x000D_	0.00656978	0.00170325	1.58474	0.00281735	0.0171767
204410_at	AC007678.1_x000D_	0.0210697	0.275797	1.58421	6.52218e-08	5.13753e-05
221825_at	ANGEL2_x000D_	0.0125443	0.00203462	1.58341	0.0196575	0.0556373
212306_at	CLASP2_x000D_	0.0454361	0.0150562	1.58316	0.0083672	0.0329666
201711_x_at	RANBP2_x000D_	0.00750035	0.00170325	1.5827	0.137861	0.179319
215691_x_at	HSPB11_x000D_	0.00311572	0.00197715	1.58237	0.00269073	0.0167152
203250_at	SCAF8_x000D_	0.00183827	0.00180311	1.58195	0.00103968	0.00961125
204201_s_at	PTPN13_x000D_	0.00183827	0.00223434	1.58058	0.00493275	0.0240045
208843_s_at	GORASP2_x000D_	0.0125443	0.0019833	1.57981	0.0023847	0.0155581
200798_x_at	MCL1_x000D_	0.00217375	0.001764	1.57954	0.00142677	0.0117314
212435_at	TRIM33_x000D_	0.037407	0.00214186	1.57946	0.0265349	0.0668284
201085_s_at	SON_x000D_	0.0594715	0.0795448	1.57919	0.0085798	0.033523
214513_s_at	CREB1_x000D_	0.0260683	0.0202381	1.57857	0.000139838	0.00295597
202709_at	FMOD_x000D_	0.0159687	0.00170325	1.57844	0.113843	0.160485
218268_at	TBC1D15_x000D_	0.0397866	0.0103205	1.57833	0.0420131	0.0881404
201043_s_at	ANP32A_x000D_	0.00886585	0.0186586	1.57831	0.0947472	0.143653
218637_at	IMPACT_x000D_	0.0256191	0.0178538	1.57828	0.00012847	0.00286944
202742_s_at	PRKACB_x000D_	0.0131552	0.0273709	1.57819	3.33695e-06	0.000375503
201941_at	CPD_x000D_	0.00183827	0.0019833	1.57817	0.00376486	0.0205089
209763_at	CHRDL1_x000D_	0.197369	0.0983857	1.57774	0.364155	0.311148
212287_at	SUZ12_x000D_	0.00259514	0.00278173	1.57702	0.0068648	0.029495
212981_s_at	FAM115A_x000D_	0.00880863	0.0297129	1.57628	0.00174778	0.0131325
209069_s_at	H3F3B_x000D_	0.00167288	0.00167288	1.57599	8.36888e-05	0.00220229
203245_s_at	LINC00094_x000D_	0.0729879	0.119246	1.57577	0.000241555	0.00401419
209422_at	PHF20_x000D_	0.00183827	0.00269335	1.57527	0.000214038	0.00376493
204314_s_at	CREB1_x000D_	0.00224097	0.00431933	1.57513	5.60196e-05	0.00182756
205500_at	C5_x000D_	0.00167288	0.00167288	1.57512	0.141363	0.18171
201600_at	PHB2_x000D_	0.00167288	0.00167288	1.57505	5.35665e-05	0.00178694
217936_at	ARHGAP5_x000D_	0.00365962	0.00351761	1.57473	0.00599088	0.0270793
207067_s_at	HDC_x000D_	0.20656	0.447088	1.57424	0.00231108	0.0152967
201930_at	MCM6_x000D_	0.00230064	0.00227414	1.57393	0.00204533	0.0143422
208931_s_at	ILF3_x000D_	0.00167288	0.00182475	1.5726	0.0155426	0.0485061
218003_s_at	FKBP3_x000D_	0.00183827	0.001764	1.57243	0.000536244	0.00646008
213129_s_at	AC005740.3_x000D_	0.00234401	0.0018227	1.57225	0.00890988	0.0342898
217967_s_at	FAM129A_x000D_	0.0100752	0.00652811	1.57196	0.313334	0.286926
203856_at	VRK1_x000D_	0.00580602	0.0180007	1.57178	0.000419042	0.0055737
200864_s_at	RAB11A_x000D_	0.0181308	0.00272843	1.5713	0.00426982	0.0220114
218440_at	MCCC1_x000D_	0.0169148	0.0452336	1.57102	0.113015	0.159739
212787_at	YLPM1_x000D_	0.0020362	0.00170325	1.57079	0.000523635	0.0063587
211960_s_at	RAB7A_x000D_	0.00284987	0.00223434	1.57003	1.48126e-05	0.00093095
201478_s_at	DKC1_x000D_	0.0134007	0.0142053	1.56987	0.000420568	0.00557714
201756_at	RPA2_x000D_	0.0098292	0.00252577	1.56938	0.00353974	0.0198631
202653_s_at	MARCH7_x000D_	0.00448503	0.00288281	1.56923	6.21189e-05	0.00191636
200948_at	MLF2_x000D_	0.00183827	0.00167288	1.56887	0.0017805	0.0132561
201846_s_at	RYBP_x000D_	0.00171493	0.0080079	1.56811	0.00132468	0.0112846
208065_at	ST8SIA3_x000D_	0.138555	0.4053	1.56808	0.0239232	0.0626177
205953_at	LRIG2_x000D_	0.00348498	0.00191382	1.56802	0.0078953	0.0319148
217779_s_at	PNRC2_x000D_	0.00167288	0.00195293	1.5678	0.000240874	0.00400852
206230_at	LHX1_x000D_	0.00705921	0.0169327	1.56768	0.0916265	0.140672
212073_at	CSNK2A1_x000D_	0.0303115	0.0468602	1.56755	0.0110038	0.0389321
214259_s_at	AKR7A2_x000D_	0.00217755	0.00221544	1.56753	0.000655301	0.00724296
205184_at	GNG4_x000D_	0.0522972	0.0576984	1.56752	0.000352018	0.00500306
205726_at	DIAPH2_x000D_	0.0321808	0.00658575	1.56734	0.00990363	0.0364863
219426_at	AGO3_x000D_	0.0223625	0.00277526	1.56684	0.00593999	0.0269111
200822_x_at	TPI1_x000D_	0.00167288	0.00167288	1.56674	7.61081e-05	0.00211093
201663_s_at	SMC4_x000D_	0.00221652	0.00238281	1.56601	0.00345228	0.0194611
204348_s_at	AK4_x000D_	0.001968	0.00204663	1.56554	0.00176229	0.0131871
212751_at	UBE2N_x000D_	0.0322499	0.00270853	1.56525	0.0655809	0.114508
212997_s_at	TLK2_x000D_	0.0113625	0.0142227	1.56501	1.81743e-05	0.00101686
201479_at	DKC1_x000D_	0.00242609	0.00195498	1.56492	0.000132854	0.00290154
201872_s_at	ABCE1_x000D_	0.00392433	0.00174236	1.5646	0.00192168	0.013761
221962_s_at	UBE2H_x000D_	0.0415568	0.10238	1.56411	0.00538155	0.0252524
204165_at	WASF1_x000D_	0.0177537	0.022576	1.5635	0.000733174	0.00783555
212309_at	CLASP2_x000D_	0.0249465	0.0450178	1.56333	5.66325e-05	0.00183327
219003_s_at	MANEA_x000D_	0.032429	0.0722743	1.56242	0.00357761	0.0199675
216713_at	AC000120.7_x000D_	0.0681729	0.0284125	1.56234	0.00206742	0.0143964
219599_at	RP11-111F16.2_x000D_	0.00621818	0.0063969	1.56228	0.0191927	0.0548906
214659_x_at	YLPM1_x000D_	0.0169729	0.016544	1.56219	2.8879e-05	0.00126359
212569_at	SMCHD1_x000D_	0.0194654	0.0105902	1.5621	7.46776e-06	0.000625783
211637_x_at	IGHV4-59_x000D_	0.661941	0.712612	1.56202	0.677301	0.436335
208766_s_at	HNRNPR_x000D_	0.00167288	0.00180311	1.56188	1.60546e-05	0.000974134
205827_at	CCK_x000D_	0.512319	0.623117	1.56185	0.333154	0.296183
202932_at	YES1_x000D_	0.00348498	0.00218796	1.56138	0.0469632	0.0938908
204127_at	RFC3_x000D_	0.00348498	0.00185307	1.56128	0.000644548	0.00717782
204992_s_at	PFN2_x000D_	0.00167288	0.00167288	1.56097	0.00120831	0.0106068
218868_at	ACTR3B_x000D_	0.0143375	0.0514396	1.56082	9.32282e-05	0.00236382
219757_s_at	TMEM260_x000D_	0.00348498	0.00167288	1.56043	0.0358863	0.0801845
218319_at	PELI1_x000D_	0.00348498	0.00217224	1.56033	0.0526061	0.100438
212352_s_at	TMED10_x000D_	0.00167288	0.001764	1.56009	2.19819e-05	0.00112297
206364_at	KIF14_x000D_	0.00421589	0.00289882	1.55997	0.000447806	0.00577639
202268_s_at	NAE1_x000D_	0.00529988	0.00180311	1.55981	0.00100239	0.00942974
202051_s_at	ZMYM4_x000D_	0.00579821	0.00286373	1.55976	0.00873113	0.033877
211681_s_at	PDLIM5_x000D_	0.046323	0.0393683	1.55922	0.0287915	0.0701415
213492_at	COL2A1_x000D_	0.03103	0.0196948	1.55898	0.165322	0.19969
205961_s_at	PSIP1_x000D_	0.00677722	0.00264162	1.5586	0.0472308	0.0942184
201989_s_at	CREBL2_x000D_	0.00188032	0.0030341	1.5581	0.00571021	0.0262637
217813_s_at	SPIN1_x000D_	0.0295699	0.031597	1.55776	0.000308791	0.00461644
218659_at	ASXL2_x000D_	0.00167288	0.00184222	1.55741	1.94221e-05	0.0010337
207966_s_at	GLG1_x000D_	0.00258936	0.00600868	1.55718	0.00216753	0.0147272
200737_at	PGK1_x000D_	0.0026884	0.00490276	1.55711	0.0112885	0.0395314
206829_x_at	ZNF430_x000D_	0.0322079	0.00779563	1.55699	0.0465772	0.0934861
200738_s_at	PGK1_x000D_	0.00167288	0.00167288	1.55679	0.000874193	0.00871057
AFFX-HUMGAPDH/M33197_5_at	GAPDH_x000D_	4.48738e-05	4.43055e-05	1.55583	0.00395461	0.0210041
217997_at	NAP1L1_x000D_	0.0222391	0.00426432	1.5558	0.0148416	0.0471426
217942_at	MRPS35_x000D_	0.00206064	0.00189218	1.55563	0.00164348	0.012712
217196_s_at	CAMSAP2_x000D_	0.0249053	0.014223	1.55529	0.000566527	0.00666979
214023_x_at	TUBB2B_x000D_	0.00257645	0.00219523	1.55521	0.154167	0.191692
203983_at	TSNAX_x000D_	0.00234401	0.00193528	1.55515	0.00277982	0.0170368
203621_at	NDUFB5_x000D_	0.0018411	0.00197662	1.55489	0.000214541	0.00376493
211994_at	WNK1_x000D_	0.00244022	0.00186386	1.55477	0.0121149	0.0413471
217859_s_at	SLC39A9_x000D_	0.0111365	0.0384363	1.55462	0.0288914	0.0702667
205329_s_at	SNX4_x000D_	0.0226091	0.00347382	1.5544	1.29162e-05	0.000851307
201737_s_at	MARCH6_x000D_	0.00669595	0.00248711	1.55414	0.00619748	0.0276377
218056_at	BFAR_x000D_	0.00251092	0.00250688	1.5538	0.000201287	0.00364009
200860_s_at	CNOT1_x000D_	0.00167288	0.00167288	1.5535	4.33644e-06	0.000446563
202128_at	AREL1_x000D_	0.011611	0.0137166	1.55315	0.0186615	0.0538408
218953_s_at	PCYOX1L_x000D_	0.097416	0.123479	1.55315	0.00353627	0.0198588
212293_at	HIPK1_x000D_	0.0127916	0.00637777	1.55251	0.0159052	0.0491486
218842_at	RPAP3_x000D_	0.0126284	0.00561436	1.55184	0.000910424	0.00893449
201070_x_at	SF3B1_x000D_	0.00985125	0.0170702	1.55111	4.83039e-05	0.00169952
200751_s_at	HNRNPC_x000D_	0.00242812	0.00270826	1.55091	0.0463369	0.0931429
210567_s_at	SKP2_x000D_	0.0407389	0.0206818	1.55042	0.136707	0.178404
200914_x_at	KTN1_x000D_	0.0022857	0.00199603	1.5504	0.0434256	0.0899366
201456_s_at	BUB3_x000D_	0.0178364	0.001764	1.5504	0.00154633	0.0122952
206373_at	ZIC1_x000D_	0.16424	0.0641096	1.55	0.366615	0.312333
201337_s_at	VAMP3_x000D_	0.0688913	0.0753659	1.54967	0.0340989	0.0778844
213027_at	TROVE2_x000D_	0.00864041	0.00269605	1.54965	0.000446909	0.00577639
208670_s_at	EID1_x000D_	0.0444382	0.0912476	1.54945	0.000206118	0.00367568
215017_s_at	FNBP1L_x000D_	0.0020362	0.00180311	1.54916	0.0293523	0.070914
218877_s_at	TRMT11_x000D_	0.0179205	0.00444259	1.54906	0.00408385	0.0214171
AFFX-BioB-5_at	NA_x000D_	0.00733166	0.00246715	1.54902	0.518967	0.380329
217820_s_at	ENAH_x000D_	0.00207826	0.00188345	1.5489	0.00732486	0.030485
216236_s_at	SLC2A14_x000D_	0.00167288	0.00167288	1.54883	0.0832557	0.132343
201699_at	PSMC6_x000D_	0.00167288	0.00196565	1.54856	0.00132621	0.0112866
205139_s_at	UST_x000D_	0.00571219	0.0251653	1.54815	0.00262337	0.0164704
207431_s_at	DEGS1_x000D_	0.0145769	0.00462637	1.54811	0.0747585	0.12428
212072_s_at	CSNK2A1_x000D_	0.00226809	0.00259133	1.54807	0.000941319	0.00907192
219253_at	TMEM185B_x000D_	0.00669595	0.00208316	1.5476	0.00503803	0.024333
218100_s_at	IFT57_x000D_	0.00469247	0.00477142	1.54736	0.00251387	0.0160468
218477_at	TMEM14A_x000D_	0.00364587	0.00353839	1.54713	0.0693588	0.118529
201299_s_at	MOB1A_x000D_	0.0520958	0.0310549	1.54649	0.000809726	0.00827624
217388_s_at	KYNU_x000D_	0.0237633	0.0018855	1.54635	0.82296	0.48219
218668_s_at	RAP2C_x000D_	0.00348498	0.00215734	1.54621	0.00712178	0.0300052
218852_at	PPP2R3C_x000D_	0.0031483	0.00426998	1.54608	0.00188807	0.0136142
201815_s_at	TBC1D5_x000D_	0.0332673	0.0698041	1.54566	2.31969e-05	0.00113173
219201_s_at	TWSG1_x000D_	0.268589	0.532709	1.54559	0.000201483	0.00364009
222132_s_at	AGK_x000D_	0.00525782	0.00235501	1.54547	5.39359e-06	0.000497876
212514_x_at	DDX3X_x000D_	0.0178393	0.00899083	1.54526	0.110653	0.157719
205608_s_at	ANGPT1_x000D_	0.0597202	0.0327458	1.54525	0.0293645	0.070914
219234_x_at	SCRN3_x000D_	0.0556766	0.045994	1.54472	0.0970425	0.145879
205110_s_at	FGF13_x000D_	0.00656978	0.00170325	1.54415	0.00735327	0.0305562
219648_at	MREG_x000D_	0.0107775	0.00569799	1.54371	0.00904529	0.0346097
206989_s_at	SCAF11_x000D_	0.00200356	0.00282746	1.54353	0.000473135	0.00598536
202184_s_at	NUP133_x000D_	0.00348498	0.00173363	1.54318	0.000968359	0.00925568
205034_at	CCNE2_x000D_	0.0626862	0.030764	1.54298	2.58771e-05	0.00119442
219016_at	FASTKD5_x000D_	0.00504328	0.00831383	1.54297	0.00023335	0.00392757
212063_at	CD44_x000D_	0.0110574	0.0111202	1.54295	0.403618	0.330055
201816_s_at	GBAS_x000D_	0.0353023	0.00505441	1.54284	0.00587514	0.02673
201466_s_at	JUN_x000D_	0.0300452	0.00748048	1.54269	0.453571	0.353406
221749_at	YTHDF3_x000D_	0.00505038	0.0023997	1.54237	0.00418598	0.02175
203852_s_at	SMN1_x000D_	0.0180167	0.0117059	1.5412	0.00013703	0.00294792
202850_at	ABCD3_x000D_	0.0198867	0.00238474	1.541	0.0172327	0.0512234
201567_s_at	GOLGA4_x000D_	0.00243819	0.00200752	1.54072	0.000195166	0.00359187
209662_at	CETN3_x000D_	0.00259514	0.00225052	1.54055	0.00803816	0.0322911
218885_s_at	GALNT12_x000D_	0.0858058	0.0447642	1.54023	0.0765516	0.125957
206461_x_at	MT1H_x000D_	0.16512	0.151102	1.53911	0.151766	0.189997
201340_s_at	ENC1_x000D_	0.0340618	0.0134936	1.5391	0.054524	0.102566
219031_s_at	NIP7_x000D_	0.0186671	0.128167	1.53871	0.000519915	0.00633103
217745_s_at	NAA50_x000D_	0.00877867	0.00299997	1.53848	0.000621448	0.00706525
211987_at	TOP2B_x000D_	0.00188032	0.00179437	1.53837	0.00162872	0.0126606
210892_s_at	GTF2I_x000D_	0.042328	0.0335642	1.53833	0.00439907	0.02243
201091_s_at	CBX3_x000D_	0.00206421	0.00205279	1.53815	0.00185407	0.0135252
208891_at	DUSP6_x000D_	0.00234401	0.00199409	1.53795	0.00585874	0.0266759
219443_at	TASP1_x000D_	0.0357126	0.0157594	1.53793	1.85295e-05	0.0010183
201211_s_at	DDX3X_x000D_	0.188542	0.223283	1.53787	0.139602	0.180684
221782_at	DNAJC10_x000D_	0.0187285	0.00649574	1.53766	0.000746269	0.00792233
212824_at	FUBP3_x000D_	0.0320004	0.00780896	1.53752	0.0101237	0.0369899
219763_at	DENND1A_x000D_	0.065702	0.113943	1.53743	0.11828	0.163896
210371_s_at	RBBP4_x000D_	0.00183827	0.00170325	1.53743	0.00660418	0.0287834
222035_s_at	PAPOLA_x000D_	0.00444297	0.00170325	1.53738	0.0325354	0.075868
215723_s_at	PLD1_x000D_	0.0320308	0.212799	1.53694	0.0376644	0.0826261
203608_at	ALDH5A1_x000D_	0.232533	0.210553	1.53684	0.083875	0.133048
218311_at	MAP4K3_x000D_	0.0225007	0.0065919	1.53633	0.0101244	0.0369899
208581_x_at	MT1X_x000D_	0.0670489	0.023453	1.53559	0.201924	0.224464
201917_s_at	SLC25A36_x000D_	0.00315778	0.0026095	1.5353	0.0215704	0.0586976
208103_s_at	ANP32E_x000D_	0.0118281	0.00544278	1.53501	0.00256473	0.0162052
210649_s_at	ARID1A_x000D_	0.00192238	0.00183348	1.53485	0.000935696	0.00904358
203053_at	BCAS2_x000D_	0.00656978	0.00180311	1.53435	0.00542021	0.0253634
206695_x_at	ZNF43_x000D_	0.00238606	0.0033682	1.53431	0.00103831	0.00960705
213947_s_at	NUP210_x000D_	0.0157513	0.0547552	1.53354	0.00548281	0.0255854
204048_s_at	PHACTR2_x000D_	0.00176909	0.00179437	1.53342	0.0222958	0.0600018
203255_at	FBXO11_x000D_	0.00311572	0.00173363	1.53333	0.0134627	0.04425
221781_s_at	DNAJC10_x000D_	0.017072	0.0155632	1.53328	0.000921187	0.00897963
211932_at	HNRNPA3_x000D_	0.00171493	0.00209864	1.53287	0.0104773	0.0377759
213251_at	SMARCA5_x000D_	0.0323882	0.0103662	1.53276	0.000310502	0.00463225
207826_s_at	ID3_x000D_	0.00411919	0.00640704	1.5325	0.00239692	0.015578
215121_x_at	IGLC2_x000D_	0.144766	0.0906439	1.5325	0.99582	0.528918
203566_s_at	AGL_x000D_	0.00167288	0.00170325	1.53229	0.0074437	0.0307844
221423_s_at	YIPF5_x000D_	0.0134654	0.00426689	1.53229	0.0211619	0.0579587
202514_at	DLG1_x000D_	0.0537257	0.00422106	1.53228	0.0127547	0.0428134
206432_at	HAS2_x000D_	0.0247846	0.0233634	1.53157	0.14064	0.181209
203137_at	WTAP_x000D_	0.00575615	0.00179437	1.53127	0.00301541	0.0179418
203293_s_at	LMAN1_x000D_	0.248161	0.391066	1.53097	0.00395532	0.0210041
218542_at	CEP55_x000D_	0.00238606	0.00256787	1.53089	0.149369	0.188213
202131_s_at	RIOK3_x000D_	0.0421734	0.0103314	1.53064	0.00594252	0.0269122
201599_at	OAT_x000D_	0.00167288	0.00167288	1.5298	0.0679827	0.117058
212513_s_at	USP33_x000D_	0.003326	0.00220466	1.52908	0.0111515	0.0392144
203313_s_at	TGIF1_x000D_	0.00167288	0.00167288	1.52872	0.00126214	0.0109331
220945_x_at	MANSC1_x000D_	0.0122474	0.0419818	1.52872	0.00459757	0.0229889
211537_x_at	MAP3K7_x000D_	0.0260578	0.00815953	1.52826	0.069462	0.118671
208756_at	EIF3I_x000D_	0.00441356	0.00605793	1.52803	0.00119249	0.0105227
221974_at	SNHG14_x000D_	0.00325399	0.0405597	1.5278	0.10816	0.155471
214305_s_at	SF3B1_x000D_	0.011445	0.0223011	1.5275	0.000431766	0.0056433
204745_x_at	MT1G_x000D_	0.0295999	0.0208853	1.527	0.0827426	0.131909
211547_s_at	PAFAH1B1_x000D_	0.114759	0.115532	1.52675	0.0702456	0.119438
202158_s_at	CELF2_x000D_	0.00763861	0.00560329	1.52645	0.0161719	0.0495714
207791_s_at	RAB1A_x000D_	0.0142041	0.00190297	1.52555	0.105918	0.153689
204012_s_at	LCMT2_x000D_	0.00565113	0.0860936	1.52552	0.000413431	0.00553216
211571_s_at	VCAN_x000D_	0.00167288	0.00167288	1.5245	0.0368227	0.081552
201830_s_at	NET1_x000D_	0.0273846	0.00573062	1.52419	0.153904	0.191571
215772_x_at	SUCLG2_x000D_	0.00280781	0.00189423	1.52344	0.105488	0.153289
219321_at	MPP5_x000D_	0.0100781	0.00853025	1.5231	0.0300408	0.0720705
53071_s_at	OGFOD3_x000D_	0.00376652	0.00154784	1.52297	0.00317771	0.0184321
202925_s_at	PLAGL2_x000D_	0.0198665	0.0241446	1.52289	0.000280359	0.00438004
204358_s_at	FLRT2_x000D_	0.00222603	0.00740041	1.52286	0.0274102	0.0680664
215913_s_at	GULP1_x000D_	0.204113	0.267188	1.52274	0.0822048	0.13147
204235_s_at	GULP1_x000D_	0.0179205	0.00177274	1.52175	0.134177	0.176375
212142_at	MCM4_x000D_	0.0673697	0.023926	1.52162	0.00808628	0.0323876
202697_at	NUDT21_x000D_	0.0098292	0.00170325	1.52162	0.0374884	0.0823931
205408_at	MLLT10_x000D_	0.0514678	0.0112086	1.52104	0.0161903	0.0495714
202604_x_at	ADAM10_x000D_	0.0156692	0.0110524	1.52102	0.00393333	0.0209765
221556_at	CDC14B_x000D_	0.00589442	0.00220261	1.52073	0.0591581	0.107655
221582_at	HIST3H2A_x000D_	0.017578	0.0702848	1.52072	0.00612896	0.0274892
214624_at	UPK1A_x000D_	0.271288	0.521184	1.52056	0.00168447	0.0129206
221586_s_at	E2F5_x000D_	0.0381031	0.0262086	1.52045	0.0235499	0.0621104
55065_at	MARK4_x000D_	0.0111383	0.0060185	1.52034	0.000449922	0.00578461
221489_s_at	SPRY4_x000D_	0.00192522	0.00209864	1.51963	0.0226872	0.0605788
201131_s_at	CDH1_x000D_	0.00224648	0.00255613	1.51957	0.126778	0.171057
205122_at	MSANTD3-TMEFF1_x000D_	0.0142882	0.00442769	1.51946	0.0317951	0.074658
205369_x_at	DBT_x000D_	0.129843	0.234327	1.51931	0.000135419	0.00293048
203738_at	C5orf22_x000D_	0.0230631	0.00400197	1.51913	0.0166368	0.0503199
209966_x_at	ESRRG_x000D_	0.0732554	0.150123	1.51906	0.000497515	0.00619431
208934_s_at	LGALS8_x000D_	0.0572697	0.113812	1.51868	0.00171995	0.0130187
201901_s_at	YY1_x000D_	0.00167288	0.00170325	1.51857	1.40669e-05	0.000898423
202817_s_at	SS18_x000D_	0.00678006	0.00354824	1.51758	0.0395068	0.0850107
203690_at	TUBGCP3_x000D_	0.0732426	0.0132023	1.51757	0.0105429	0.0378468
220890_s_at	APOLD1_x000D_	0.00167288	0.00167288	1.51747	0.00138395	0.0115701
201065_s_at	GTF2I_x000D_	0.00249882	0.00230868	1.51729	0.0128314	0.0429366
212652_s_at	SNX4_x000D_	0.00855629	0.0019117	1.51722	0.00492601	0.0239915
217481_x_at	RP11-680C21.1_x000D_	0.00632336	0.010355	1.51658	0.00235439	0.0154632
222158_s_at	DESI2_x000D_	0.00392433	0.00532698	1.51655	0.0247177	0.0639346
201083_s_at	BCLAF1_x000D_	0.0554336	0.0530662	1.51655	1.11528e-07	6.93557e-05
221726_at	RPL22_x000D_	0.00207558	0.00258041	1.51627	0.000254921	0.00414309
211503_s_at	RAB14_x000D_	0.00183827	0.00179437	1.51606	0.000621309	0.00706525
213322_at	OARD1_x000D_	0.00891587	0.00510344	1.516	0.0124515	0.042143
201517_at	NCBP2_x000D_	0.00280781	0.00186386	1.51563	0.000278302	0.00436073
204052_s_at	SFRP4_x000D_	0.306984	0.352917	1.51526	0.647584	0.427078
202006_at	PTPN12_x000D_	0.00333385	0.00278887	1.51526	0.00127475	0.0110101
205194_at	PSPH_x000D_	0.0481793	0.0113581	1.51505	0.00145946	0.0119018
212206_s_at	H2AFV_x000D_	0.152733	0.184213	1.51476	0.0285112	0.069753
222028_at	ZNF45_x000D_	0.00774985	0.00282395	1.51443	0.0112015	0.0393146
202230_s_at	CHERP_x000D_	0.00176909	0.00197245	1.51424	0.00100609	0.00943087
221542_s_at	ERLIN2_x000D_	0.0281008	0.0101289	1.51414	0.0380886	0.0832019
218919_at	ZFAND1_x000D_	0.0205711	0.0297006	1.51392	0.00463845	0.0230858
221596_s_at	RBM48_x000D_	0.0438492	0.0537068	1.51385	0.000925226	0.00899737
218149_s_at	ZNF395_x000D_	0.00193447	0.00288995	1.5138	0.00906667	0.0346352
220294_at	KCNV1_x000D_	0.278399	0.476409	1.51361	0.0168238	0.0505873
204432_at	SOX12_x000D_	0.00785138	0.0102152	1.5131	0.037989	0.0830759
220840_s_at	C1orf112_x000D_	0.0922045	0.0853049	1.51274	0.001313	0.0112333
211071_s_at	MLLT11_x000D_	0.0184223	0.00339817	1.5127	0.0510281	0.0985037
202984_s_at	BAG5_x000D_	0.0468664	0.0201879	1.5126	1.48533e-07	7.54277e-05
201038_s_at	ANP32A_x000D_	0.00395686	0.00560627	1.51208	0.00466766	0.0231629
203243_s_at	PDLIM5_x000D_	0.00568089	0.00505245	1.51206	0.0427444	0.0889576
32128_at	CCL18_x000D_	0.124021	0.15985	1.51199	0.128374	0.172289
221561_at	SOAT1_x000D_	0.0295998	0.0136135	1.51198	0.0103316	0.0374459
217971_at	LAMTOR3_x000D_	0.0168851	0.00596414	1.51182	0.00200047	0.0141198
207821_s_at	PTK2_x000D_	0.0069996	0.00293688	1.51139	0.000128436	0.00286944
218929_at	CDKN2AIP_x000D_	0.0302245	0.0103859	1.51106	0.000125642	0.00283721
208787_at	MRPL3_x000D_	0.00171493	0.00167288	1.51045	0.0209283	0.0576562
212798_s_at	ANKMY2_x000D_	0.00167288	0.00167288	1.51037	0.000724702	0.00777722
209693_at	ASTN2_x000D_	0.0198668	0.0423256	1.50978	0.0501409	0.0975531
214949_at	NA_x000D_	0.00758446	0.00283216	1.50949	0.246739	0.251224
203138_at	HAT1_x000D_	0.00311572	0.00167288	1.50938	0.0509477	0.0983937
200970_s_at	SERP1_x000D_	0.0093915	0.00318942	1.50916	0.00565299	0.026152
201437_s_at	EIF4E_x000D_	0.0205546	0.00539054	1.50915	0.00968656	0.0360478
204854_at	LEPREL2_x000D_	0.0503674	0.194812	1.50897	0.00370425	0.0203287
208908_s_at	CAST_x000D_	0.100169	0.215328	1.50888	0.00168295	0.0129206
200883_at	UQCRC2_x000D_	0.00474946	0.00330114	1.50883	0.00513189	0.0245888
213995_at	ATP5S_x000D_	0.00485503	0.0151665	1.50868	0.000974503	0.00928569
212867_at	NCOA2_x000D_	0.0026372	0.00185512	1.50863	0.0283374	0.0694855
210470_x_at	CTD-2033A16.2_x000D_	0.00922479	0.00665585	1.50821	0.0281844	0.069269
202829_s_at	VAMP7_x000D_	0.0020362	0.00170325	1.50813	0.0285602	0.0698228
202633_at	TOPBP1_x000D_	0.00575615	0.00170325	1.50792	0.0358624	0.0801817
214456_x_at	SAA1_x000D_	0.697887	0.846586	1.50774	0.0730224	0.1224
213630_at	NACAD_x000D_	0.497712	0.746059	1.50706	0.0921167	0.141168
213975_s_at	LYZ_x000D_	0.0945971	0.00937044	1.50689	0.72485	0.452333
207426_s_at	TNFSF4_x000D_	0.0912808	0.071349	1.50655	0.0205868	0.0573011
204176_at	KLHL20_x000D_	0.0742564	0.007952	1.50619	0.000141271	0.00297008
217310_s_at	FOXJ3_x000D_	0.0336423	0.0351891	1.50607	0.00111966	0.0101297
212216_at	PREPL_x000D_	0.0221971	0.00555601	1.50582	0.0609655	0.109691
202170_s_at	AASDHPPT_x000D_	0.00306088	0.00254007	1.50569	0.000113542	0.00268848
201116_s_at	CPE_x000D_	0.0891094	0.139148	1.5053	0.108494	0.155723
208503_s_at	GATAD1_x000D_	0.0189856	0.00952186	1.5053	0.0129365	0.0431321
218983_at	C1RL_x000D_	0.046571	0.0135154	1.50526	0.00218803	0.0148323
203497_at	MED1_x000D_	0.00234401	0.00293424	1.50506	4.45692e-05	0.00162533
202631_s_at	APPBP2_x000D_	0.00638846	0.00798017	1.50499	0.000190127	0.0035266
221651_x_at	IGKC_x000D_	0.227698	0.123504	1.50464	0.911958	0.507883
203132_at	RB1_x000D_	0.0432025	0.0255654	1.50449	3.95891e-05	0.00151381
206860_s_at	MIOS_x000D_	0.00228586	0.00297632	1.50426	4.39479e-06	0.000446563
201146_at	NFE2L2_x000D_	0.00201006	0.001764	1.50341	0.00807516	0.032356
212409_s_at	TOR1AIP1_x000D_	0.106235	0.0743572	1.50308	0.0500894	0.0975215
208878_s_at	PAK2_x000D_	0.00476156	0.00431913	1.50304	4.30941e-05	0.00160119
212458_at	SPRED2_x000D_	0.0346615	0.00215476	1.50261	0.0350336	0.0790906
213865_at	DCBLD2_x000D_	0.5272	0.860369	1.50245	0.0118537	0.0408064
203403_s_at	RNF6_x000D_	0.0604191	0.00295956	1.50222	0.0221709	0.0597537
218176_at	MAGEF1_x000D_	0.00756214	0.0203334	1.50216	0.000171138	0.00331489
212214_at	OPA1_x000D_	0.101244	0.166752	1.50209	0.00331798	0.0189298
200686_s_at	SRSF11_x000D_	0.00280781	0.00211547	1.50207	0.0109334	0.0387824
202149_at	NEDD9_x000D_	0.0584835	0.00434583	1.50176	0.0642668	0.113268
203972_s_at	PEX3_x000D_	0.0203586	0.00553317	1.50154	0.00208105	0.0144393
200047_s_at	YY1_x000D_	0.00167288	0.00173363	1.50152	0.000712446	0.00766659
205260_s_at	ACYP1_x000D_	0.03863	0.0441313	1.50117	0.0565423	0.104763
203581_at	RAB4A_x000D_	0.00280781	0.00212227	1.50103	0.00355851	0.0199122
205572_at	ANGPT2_x000D_	0.00278658	0.0156319	1.50038	0.0193896	0.055191
205768_s_at	SLC27A2_x000D_	0.0669382	0.0967838	1.50025	0.00567836	0.0262003
210302_s_at	MAB21L2_x000D_	0.224333	0.281507	1.49985	0.0293079	0.0708736
211650_x_at	IGHV3-23_x000D_	0.751554	0.78364	1.49964	0.790608	0.47253
208384_s_at	MID2_x000D_	0.0082366	0.0282967	1.49942	0.000500259	0.00620885
201674_s_at	AKAP1_x000D_	0.0156822	0.0163182	1.49925	0.0094258	0.0353664
202330_s_at	UNG_x000D_	0.00352704	0.00257143	1.49924	0.000557727	0.00661292
208828_at	POLE3_x000D_	0.00656978	0.00177274	1.49922	0.0129065	0.0430903
203552_at	MAP4K5_x000D_	0.00513449	0.00428264	1.49915	3.26206e-05	0.00132907
218595_s_at	HEATR1_x000D_	0.00824829	0.0137586	1.49875	0.00762288	0.0312303
208765_s_at	HNRNPR_x000D_	0.0018532	0.00215522	1.49823	0.000935861	0.00904358
207886_s_at	CALCR_x000D_	0.166256	0.262815	1.49819	0.0306458	0.0728978
212943_at	C2CD5_x000D_	0.00579821	0.00266825	1.49762	0.00423606	0.021909
205909_at	POLE2_x000D_	0.00866273	0.00737862	1.49734	0.00236655	0.0155
213764_s_at	MFAP5_x000D_	0.49056	0.535922	1.49728	0.395035	0.326196
211997_x_at	H3F3B_x000D_	0.00167288	0.00167288	1.49723	0.000129705	0.00287716
215088_s_at	AC016292.3_x000D_	0.00251223	0.00206622	1.49702	0.00353487	0.0198588
201929_s_at	PKP4_x000D_	0.00348498	0.00170325	1.4969	0.00726688	0.0303316
202346_at	UBE2K_x000D_	0.00597853	0.00284545	1.49667	0.018863	0.0542411
202528_at	GALE_x000D_	0.00471413	0.0132964	1.49642	7.83387e-05	0.00212435
218622_at	NUP37_x000D_	0.00234401	0.0018227	1.49641	0.00580542	0.0265354
220085_at	HELLS_x000D_	0.0415347	0.0535875	1.49632	0.00744065	0.0307844
200915_x_at	KTN1_x000D_	0.00167288	0.00170325	1.49599	0.00182432	0.0134568
218108_at	UBR7_x000D_	0.0052186	0.00215663	1.49595	0.00850393	0.0333239
205769_at	SLC27A2_x000D_	0.0958097	0.0497961	1.49568	0.0101484	0.037043
209022_at	STAG2_x000D_	0.00192595	0.00167288	1.49561	0.0558243	0.10403
218123_at	AP000275.65_x000D_	0.00362682	0.00375665	1.49541	0.0045011	0.022718
217553_at	STEAP1B_x000D_	0.0806205	0.113984	1.49526	0.0431097	0.0894875
211713_x_at	KIAA0101_x000D_	0.00269053	0.00747006	1.49512	0.00582518	0.0265743
212577_at	SMCHD1_x000D_	0.0381026	0.0167017	1.49505	0.000545947	0.0065224
202352_s_at	PSMD12_x000D_	0.00579821	0.001764	1.49484	0.0404023	0.0861842
206787_at	BRDT_x000D_	0.240066	0.354078	1.49481	0.182162	0.211023
210543_s_at	PRKDC_x000D_	0.0347239	0.00724307	1.4947	0.0408522	0.0867368
206941_x_at	SEMA3E_x000D_	0.149534	0.204555	1.49469	0.0953026	0.144051
215338_s_at	NKTR_x000D_	0.00678006	0.00291712	1.49454	0.0583425	0.106726
219583_s_at	SPATA7_x000D_	0.0127232	0.0294826	1.49442	0.0276094	0.0683612
201019_s_at	EIF1AX_x000D_	0.00217375	0.00170325	1.49421	0.0695306	0.11872
212928_at	TSPYL4_x000D_	0.0178364	0.00195293	1.49406	0.0116465	0.0403073
213168_at	SP3_x000D_	0.00750035	0.00170325	1.49405	0.0134069	0.0441497
203626_s_at	SKP2_x000D_	0.387058	0.509938	1.49389	0.0498917	0.0972327
213135_at	TIAM1_x000D_	0.00183827	0.00167288	1.49364	0.00628422	0.0277679
218460_at	HEATR2_x000D_	0.00388768	0.00321892	1.49326	0.000336025	0.00487154
212113_at	ATXN7L3B_x000D_	0.34504	0.504678	1.49311	0.00299202	0.0178727
216202_s_at	SPTLC2_x000D_	0.0510607	0.0440449	1.4931	0.00160898	0.0125733
205352_at	SERPINI1_x000D_	0.00975779	0.00979873	1.49264	0.154238	0.191706
221671_x_at	IGKC_x000D_	0.274772	0.137436	1.49205	0.888892	0.501466
204799_at	ZBED4_x000D_	0.0458465	0.0641974	1.49194	0.00068851	0.00748399
200806_s_at	HSPD1_x000D_	0.00311572	0.00167288	1.49177	0.117057	0.162851
202605_at	GUSB_x000D_	0.0018532	0.00173363	1.4917	0.0689889	0.118144
218898_at	FAM57A_x000D_	0.0203934	0.0192329	1.49162	0.00110439	0.0100618
212378_at	GART_x000D_	0.00509243	0.00216608	1.49151	0.0108018	0.0385235
213954_at	FAM169A_x000D_	0.0316443	0.132775	1.49143	0.00100527	0.00943087
218289_s_at	UBA5_x000D_	0.0250622	0.00338565	1.49141	5.10603e-05	0.00176405
209861_s_at	METAP2_x000D_	0.00217375	0.001764	1.49131	0.0105153	0.0378215
204407_at	TTF2_x000D_	0.0357866	0.0791459	1.4909	0.000268405	0.00427405
218984_at	PUS7_x000D_	0.0128675	0.00514564	1.49037	0.0017755	0.0132356
208694_at	PRKDC_x000D_	0.00176909	0.00179232	1.49034	0.00965676	0.0359792
209115_at	UBA3_x000D_	0.040174	0.00392873	1.4902	0.0371508	0.0819252
202023_at	EFNA1_x000D_	0.00831161	0.0291197	1.49005	0.019761	0.0558085
214052_x_at	NA_x000D_	0.0492691	0.0398662	1.48982	0.0066416	0.0289039
219972_s_at	PCNXL4_x000D_	0.00659064	0.00872265	1.48982	0.00125548	0.0108835
210424_s_at	GOLGA8A_x000D_	0.13078	0.29858	1.48971	0.00378517	0.0205356
203630_s_at	COG5_x000D_	0.0113373	0.0033226	1.48956	0.00144903	0.0118542
212474_at	AVL9_x000D_	0.0151805	0.0058082	1.48956	0.0215862	0.0587273
200821_at	LAMP2_x000D_	0.0475449	0.0116131	1.48937	0.00190159	0.0136835
218450_at	HEBP1_x000D_	0.00280259	0.00247722	1.48926	0.17002	0.20296
212612_at	RCOR1_x000D_	0.00221581	0.00180311	1.48907	0.0140591	0.0454867
214321_at	NOV_x000D_	0.220749	0.087027	1.48862	0.278383	0.268644
207483_s_at	CAND1_x000D_	0.00392433	0.00213448	1.48833	0.0025829	0.0162851
212360_at	AMPD2_x000D_	0.0120809	0.0215493	1.48821	0.00465036	0.0231061
201476_s_at	RRM1_x000D_	0.00356909	0.00201368	1.48816	0.0518035	0.0993805
201772_at	AZIN1_x000D_	0.00585236	0.00170325	1.48807	0.045415	0.0920123
200722_s_at	CAPRIN1_x000D_	0.00517655	0.0019833	1.48802	0.0458288	0.0925732
212610_at	PTPN11_x000D_	0.00605055	0.00238274	1.4878	0.0199967	0.0562172
217786_at	PRMT5_x000D_	0.00243704	0.00507269	1.48749	0.000812756	0.00829286
204290_s_at	ALDH6A1_x000D_	0.00433913	0.00238281	1.48731	0.0117082	0.0404056
209484_s_at	NSL1_x000D_	0.00221652	0.00265201	1.48682	0.00755992	0.0310693
204933_s_at	TNFRSF11B_x000D_	0.562403	0.651311	1.48611	0.0389668	0.0844246
202816_s_at	SS18_x000D_	0.0034529	0.00340754	1.48606	0.0346936	0.0786507
217976_s_at	DYNC1LI1_x000D_	0.0356899	0.0047347	1.48579	0.00517828	0.0246959
210284_s_at	TAB2_x000D_	0.0198967	0.0234781	1.48552	0.00186894	0.0135725
213273_at	TENM4_x000D_	0.123198	0.219287	1.48541	0.054637	0.102632
204313_s_at	CREB1_x000D_	0.0148114	0.00301639	1.4854	0.0155163	0.0484624
213615_at	U47924.30_x000D_	0.0977855	0.0973708	1.48527	9.76041e-06	0.000741809
212401_s_at	CDK11A_x000D_	0.00197937	0.00279702	1.48502	0.00199673	0.0141019
214056_at	NA_x000D_	0.0655626	0.15461	1.48459	0.000122567	0.00279036
218735_s_at	ZNF544_x000D_	0.00192595	0.00236721	1.48455	0.0284241	0.0695909
217748_at	ADIPOR1_x000D_	0.0031297	0.00383891	1.48449	0.00178614	0.0132841
213694_at	RSBN1_x000D_	0.00373448	0.00266615	1.48404	0.0172665	0.0512595
212245_at	MCFD2_x000D_	0.00171493	0.00193528	1.48347	0.00479161	0.0235211
208158_s_at	OSBPL1A_x000D_	0.00278756	0.0088039	1.48327	4.80315e-06	0.000465178
204917_s_at	MLLT3_x000D_	0.225139	0.16271	1.48322	0.00688123	0.0295338
212299_at	NEK9_x000D_	0.0205843	0.0122526	1.48299	0.000475133	0.00599947
216560_x_at	IGLV3-10_x000D_	0.885944	0.922393	1.48281	0.207091	0.227597
209786_at	HMGN4_x000D_	0.00991331	0.0024914	1.48277	0.00402004	0.0212333
204508_s_at	CA12_x000D_	0.520823	0.783615	1.48259	0.0136677	0.0447592
203395_s_at	HES1_x000D_	0.00243348	0.00237594	1.48249	0.0463567	0.093151
217165_x_at	MT1F_x000D_	0.172205	0.223828	1.48245	0.158775	0.195011
213374_x_at	HIBCH_x000D_	0.00305731	0.00246919	1.48234	0.00351673	0.0197867
212586_at	CAST_x000D_	0.00746199	0.00303094	1.48233	0.0677011	0.116675
214718_at	GATAD1_x000D_	0.0227861	0.0243411	1.48212	0.000221251	0.00381042
200603_at	PRKAR1A_x000D_	0.00183827	0.00170325	1.48206	0.0543674	0.102371
204471_at	GAP43_x000D_	0.261415	0.199823	1.48203	0.603706	0.411366
209029_at	COPS7A_x000D_	0.00525277	0.0043111	1.48161	0.00548107	0.0255854
205030_at	FABP7_x000D_	0.0768718	0.0642224	1.48143	0.000319623	0.00473411
201446_s_at	TIA1_x000D_	0.0112681	0.00866861	1.48139	0.0124213	0.0420647
201647_s_at	SCARB2_x000D_	0.00509243	0.00555413	1.48121	0.0161992	0.0495743
221605_s_at	PIPOX_x000D_	0.0304263	0.0254572	1.48106	0.00141999	0.0116983
221553_at	MAGT1_x000D_	0.0748961	0.0162386	1.48083	0.0413016	0.0872133
212741_at	MAOA_x000D_	0.275984	0.449156	1.48061	0.00250309	0.0160126
208334_at	NDST4_x000D_	0.243925	0.389992	1.48058	0.000846782	0.00851826
219330_at	VANGL1_x000D_	0.00255308	0.00195293	1.48036	0.0686923	0.117799
201298_s_at	MOB1A_x000D_	0.00300994	0.00571954	1.47976	0.00712323	0.0300052
212799_at	STX6_x000D_	0.00861022	0.00414914	1.47957	0.00212764	0.0145481
203676_at	GNS_x000D_	0.170714	0.118802	1.47955	0.265922	0.261726
210983_s_at	MCM7_x000D_	0.0334878	0.028177	1.47948	0.0197548	0.0558085
212354_at	SULF1_x000D_	0.0710711	0.0788091	1.47908	0.227951	0.240758
209669_s_at	SERBP1_x000D_	0.00203352	0.00308036	1.47884	0.000842864	0.00850459
200605_s_at	PRKAR1A_x000D_	0.00855629	0.00167288	1.47835	0.160583	0.196215
209507_at	RPA3_x000D_	0.00309795	0.00395637	1.47811	0.00847378	0.0332631
220542_s_at	BPIFA1_x000D_	0.0581982	0.113145	1.47808	0.380007	0.319004
209758_s_at	MFAP5_x000D_	0.0417436	0.0168217	1.47801	0.755684	0.462156
204426_at	TMED2_x000D_	0.0466588	0.0188601	1.47762	0.274649	0.266825
203349_s_at	ETV5_x000D_	0.00347006	0.00827838	1.47753	0.00555052	0.02583
202498_s_at	SLC2A3_x000D_	0.00225787	0.00195293	1.47732	0.0725169	0.121777
217266_at	RP1-40G4P.1_x000D_	0.00622642	0.0115666	1.47731	2.44985e-05	0.00115785
219298_at	ECHDC3_x000D_	0.181439	0.165856	1.47718	0.0409964	0.0868399
216829_at	NA_x000D_	0.65633	0.800689	1.47656	0.0451054	0.0916976
214983_at	TTTY15_x000D_	0.040628	0.106951	1.47652	0.00589465	0.0267849
210999_s_at	GRB10_x000D_	0.00192238	0.00263629	1.47628	0.0101804	0.0371364
205264_at	CD3EAP_x000D_	0.038294	0.0839316	1.47618	8.52322e-05	0.00222521
205178_s_at	RBBP6_x000D_	0.00464759	0.0111636	1.476	0.00228259	0.0152434
218332_at	BEX1_x000D_	0.00328395	0.023608	1.47596	0.0896301	0.138707
203224_at	RFK_x000D_	0.00566089	0.00893327	1.47589	0.0108757	0.0386694
209108_at	TSPAN6_x000D_	0.00234401	0.00167288	1.47589	0.0972496	0.146042
204172_at	CPOX_x000D_	0.0106212	0.0127504	1.4757	0.0271022	0.0676298
211881_x_at	NA_x000D_	0.252924	0.290045	1.47568	0.304438	0.282036
215548_s_at	SCFD1_x000D_	0.0020362	0.00198588	1.47568	0.0151909	0.0478312
201854_s_at	ATMIN_x000D_	0.00431596	0.00835297	1.47477	0.000164789	0.00325775
220688_s_at	MRTO4_x000D_	0.0512751	0.081591	1.47467	0.000370653	0.00518279
213110_s_at	COL4A5_x000D_	0.00202142	0.00221738	1.47465	0.0923934	0.141447
218757_s_at	UPF3B_x000D_	0.0105767	0.00236586	1.47462	0.05611	0.104322
220235_s_at	LRIF1_x000D_	0.022113	0.0116976	1.4744	0.00843913	0.0331779
200740_s_at	SUMO3_x000D_	0.00167288	0.00167288	1.47418	0.0112992	0.0395407
218685_s_at	SMUG1_x000D_	0.0229718	0.0129492	1.47393	0.00239254	0.0155581
218374_s_at	C12orf4_x000D_	0.00280781	0.00199603	1.47376	0.000922624	0.00897963
210058_at	MAPK13_x000D_	0.00530237	0.00725048	1.47357	0.0382464	0.0834228
220484_at	MCOLN3_x000D_	0.469132	0.474	1.4733	0.351893	0.304917
212178_s_at	POM121_x000D_	0.00348498	0.00179437	1.47328	0.00184152	0.0135146
218340_s_at	UBA6_x000D_	0.0697296	0.107147	1.47299	0.0181002	0.0528709
213875_x_at	C6orf62_x000D_	0.0802294	0.0306565	1.47286	0.0221109	0.059634
205339_at	STIL_x000D_	0.00505038	0.002042	1.47282	0.00138877	0.0115801
211185_s_at	SF3B1_x000D_	0.00230445	0.00211559	1.47275	0.00406243	0.0213522
215581_s_at	MCM3AP_x000D_	0.176537	0.136366	1.47271	0.0381149	0.0832127
209682_at	CBLB_x000D_	0.00369526	0.00230452	1.47254	0.046732	0.0936306
203689_s_at	FMR1_x000D_	0.0220709	0.00589105	1.47229	0.0158205	0.0489979
210466_s_at	SERBP1_x000D_	0.00192238	0.00319218	1.47222	0.000366854	0.00514585
218807_at	VAV3_x000D_	0.00983615	0.0329648	1.47212	0.0016024	0.0125386
AFFX-r2-Ec-bioB-5_at	NA_x000D_	0.00301526	0.00180311	1.47201	0.437464	0.345936
217915_s_at	RSL24D1_x000D_	0.00262054	0.00216555	1.47188	0.00096857	0.00925568
207098_s_at	MFN1_x000D_	0.0321165	0.0245042	1.4716	0.0095013	0.035555
220298_s_at	SPATA6_x000D_	0.0362484	0.0875703	1.47134	5.99096e-05	0.00188762
65585_at	FAM86B1_x000D_	0.0425389	0.00651409	1.4711	0.0121764	0.0414972
212644_s_at	MAPK1IP1L_x000D_	0.00969714	0.007542	1.47109	0.0161502	0.0495714
210942_s_at	ST3GAL6_x000D_	0.0481011	0.033315	1.47109	0.00588551	0.0267639
209657_s_at	HSF2_x000D_	0.0233378	0.0168071	1.47093	3.98638e-05	0.0015145
201892_s_at	IMPDH2_x000D_	0.00175699	0.001764	1.47063	0.0211334	0.0579085
218480_at	AGBL5_x000D_	0.0187147	0.0395193	1.47061	0.00344544	0.0194476
206042_x_at	SNRPN_x000D_	0.00531481	0.00509202	1.47039	0.113206	0.159883
202497_x_at	SLC2A3_x000D_	0.00167288	0.00167288	1.47038	0.0542763	0.102265
201179_s_at	GNAI3_x000D_	0.0272103	0.0296805	1.46989	0.00362036	0.0201017
213997_at	FAM189A1_x000D_	0.293411	0.455665	1.46974	0.00199402	0.0140912
214751_at	ZNF468_x000D_	0.00302853	0.00612748	1.46936	0.00523878	0.024839
205924_at	RAB3B_x000D_	0.0865092	0.169802	1.46929	0.111004	0.158048
218239_s_at	GTPBP4_x000D_	0.00855629	0.00310211	1.46915	0.027753	0.0685874
222116_s_at	TBC1D16_x000D_	0.00243819	0.00303109	1.46903	0.00623382	0.0276648
203310_at	STXBP3_x000D_	0.0376862	0.00606134	1.46897	7.27853e-06	0.000615568
212762_s_at	TCF7L2_x000D_	0.00392433	0.00167288	1.46882	0.137047	0.17865
214042_s_at	RP11-641D5.1_x000D_	0.00207826	0.00180311	1.46853	0.000291444	0.00448481
220800_s_at	TMOD3_x000D_	0.0489058	0.235541	1.46814	0.0078427	0.031811
209337_at	PSIP1_x000D_	0.00311572	0.00204194	1.46811	0.0551702	0.103307
219412_at	RAB38_x000D_	0.259536	0.438009	1.46799	0.00323731	0.0187038
216064_s_at	AGA_x000D_	0.0185272	0.0391723	1.46793	0.0313772	0.0740291
202362_at	RAP1A_x000D_	0.0161762	0.00215529	1.46782	0.0313132	0.0739223
205063_at	GEMIN2_x000D_	0.011115	0.00629451	1.46763	0.000349091	0.00497869
202874_s_at	ATP6V1C1_x000D_	0.0324844	0.00336499	1.46763	0.0229566	0.06103
219017_at	ETNK1_x000D_	0.0454341	0.00203514	1.46759	0.00462925	0.0230576
220176_at	NUBPL_x000D_	0.0148037	0.0658479	1.46752	7.83897e-05	0.00212435
203764_at	DLGAP5_x000D_	0.00396639	0.00173363	1.46743	0.0392125	0.0846084
201088_at	KPNA2_x000D_	0.00575615	0.00167288	1.4674	0.0126804	0.0426489
201935_s_at	EIF4G3_x000D_	0.00533914	0.00223814	1.46736	0.00369799	0.0203132
213685_at	TCEB3-AS1_x000D_	0.311621	0.583475	1.46709	0.000103169	0.0025186
205188_s_at	SMAD5_x000D_	0.0785948	0.113536	1.4669	0.00161127	0.0125829
209153_s_at	TCF3_x000D_	0.00509785	0.00351532	1.46654	0.00468058	0.0231879
201582_at	SEC23B_x000D_	0.0423278	0.0249048	1.46645	0.000587335	0.00684457
201697_s_at	DNMT1_x000D_	0.0145571	0.0205003	1.46641	0.0108909	0.0386855
220368_s_at	SMEK1_x000D_	0.0583775	0.00601574	1.46631	0.0454093	0.0920123
201521_s_at	NCBP2_x000D_	0.0288869	0.0388025	1.46627	0.0131823	0.0437025
208621_s_at	EZR_x000D_	0.154043	0.147168	1.46599	0.419499	0.337436
203628_at	IGF1R_x000D_	0.0221835	0.0138088	1.46539	0.0261376	0.0662299
209385_s_at	PROSC_x000D_	0.0469915	0.0305246	1.46488	0.00109159	0.00998275
201928_at	PKP4_x000D_	0.0020362	0.00170325	1.46477	0.00431876	0.022167
212508_at	MOAP1_x000D_	0.0159267	0.00174236	1.46472	0.0305599	0.0727577
201831_s_at	USO1_x000D_	0.129454	0.205878	1.4647	0.0283517	0.0694855
219651_at	DPPA4_x000D_	0.491548	0.368972	1.46432	0.217756	0.234754
211505_s_at	STAU1_x000D_	0.034968	0.00350901	1.46424	0.0123013	0.0417423
203048_s_at	TTC37_x000D_	0.00999459	0.00369991	1.46414	0.00230075	0.0152894
213094_at	GPR126_x000D_	0.0128059	0.00237922	1.46412	0.0620609	0.110918
205720_at	POMC_x000D_	0.36817	0.534602	1.46392	0.124922	0.169456
218649_x_at	NEMF_x000D_	0.00864041	0.00228739	1.46387	0.00166276	0.0128073
213548_s_at	CDV3_x000D_	0.0991849	0.123159	1.46383	0.0567621	0.105088
205596_s_at	SMURF2_x000D_	0.00390335	0.00310188	1.46374	0.0042327	0.0219061
205001_s_at	DDX3Y_x000D_	0.0329739	0.259032	1.4636	0.00843529	0.0331779
221436_s_at	CDCA3_x000D_	0.0314195	0.0129413	1.46352	0.0146068	0.0466336
221727_at	SUB1_x000D_	0.0075424	0.00248923	1.46333	0.0629966	0.111947
206624_at	USP9Y_x000D_	0.11907	0.496755	1.46321	0.0158788	0.0491015
216305_s_at	GCFC2_x000D_	0.0163601	0.00739838	1.46271	0.000497451	0.00619431
210540_s_at	B4GALT4_x000D_	0.0110729	0.00205473	1.46194	0.0498094	0.097203
207183_at	GPR19_x000D_	0.494839	0.715892	1.4619	0.0339036	0.0776937
215921_at	NPIP_x000D_	0.330161	0.374488	1.46169	0.0624367	0.111405
211061_s_at	MGAT2_x000D_	0.0684622	0.00351947	1.46138	0.0250524	0.0644475
213391_at	DPY19L4_x000D_	0.0347157	0.00284634	1.46117	0.0169311	0.0507355
213927_at	MAP3K9_x000D_	0.0327881	0.00373827	1.46088	0.00945752	0.0354297
212065_s_at	USP34_x000D_	0.170417	0.25049	1.46081	0.00886384	0.0342034
216205_s_at	MFN2_x000D_	0.0292426	0.00685616	1.46069	0.00449401	0.0227016
205704_s_at	ATP6V0A2_x000D_	0.0287888	0.0223603	1.46062	0.00377201	0.0205108
203468_at	CDK10_x000D_	0.12323	0.214961	1.46052	0.0556964	0.10388
218738_s_at	RNF138_x000D_	0.00286078	0.00252845	1.46047	0.0423897	0.0885516
211708_s_at	SCD_x000D_	0.436335	0.331678	1.46001	0.650824	0.428391
200777_s_at	BZW1_x000D_	0.00171493	0.00167288	1.45977	0.001519	0.0121515
211999_at	H3F3B_x000D_	0.00167288	0.00167288	1.45966	6.47617e-05	0.00194418
212698_s_at	SEPT10_x000D_	0.00456914	0.00273839	1.45913	0.0303729	0.0725287
207719_x_at	CEP170_x000D_	0.00855629	0.00167288	1.4591	0.0281958	0.0692758
201589_at	SMC1A_x000D_	0.00311572	0.00170325	1.45902	0.0763224	0.125802
209803_s_at	PHLDA2_x000D_	0.0287792	0.108573	1.45889	0.00686082	0.0294886
203465_at	MRPL19_x000D_	0.0181735	0.0103794	1.45886	0.00209323	0.0144776
203319_s_at	ZNF148_x000D_	0.00183827	0.00203462	1.45868	0.00460301	0.0230055
201292_at	TOP2A_x000D_	0.00207826	0.00170325	1.45827	0.0759565	0.125496
212637_s_at	WWP1_x000D_	0.0059636	0.0410089	1.45808	7.04002e-05	0.00201212
201887_at	IL13RA1_x000D_	0.00373732	0.00210738	1.45792	0.00364243	0.0201674
217900_at	IARS2_x000D_	0.00234401	0.00170325	1.4576	0.0161408	0.0495714
215536_at	HLA-DQB2_x000D_	0.0803564	0.154209	1.45746	0.0360207	0.0803783
218305_at	IPO4_x000D_	0.00167288	0.00242685	1.45694	0.000508336	0.00625001
210437_at	MAGEA9_x000D_	0.195252	0.150376	1.45603	0.323773	0.292071
201260_s_at	SYPL1_x000D_	0.00456914	0.00183348	1.45586	0.00620331	0.0276377
218943_s_at	DDX58_x000D_	0.0492431	0.0268331	1.45576	0.28073	0.269914
201435_s_at	EIF4E_x000D_	0.0069996	0.00252834	1.45547	0.0620734	0.110924
204716_at	CCDC6_x000D_	0.0483683	0.0245015	1.45463	0.000200712	0.00364009
200902_at	SEP15_x000D_	0.0020362	0.00173363	1.45433	0.00417103	0.0216819
201972_at	ATP6V1A_x000D_	0.00520348	0.00334821	1.45397	0.05253	0.100351
205284_at	URB2_x000D_	0.121855	0.183221	1.45386	0.000435942	0.00567903
205403_at	IL1R2_x000D_	0.128519	0.136055	1.4538	0.0625627	0.111468
212992_at	AHNAK2_x000D_	0.116946	0.165935	1.45346	0.0452738	0.0918981
203011_at	IMPA1_x000D_	0.0374491	0.00199409	1.45342	0.0537526	0.101659
215407_s_at	ASTN2_x000D_	0.0162502	0.02072	1.45332	0.0438623	0.0903829
212301_at	RTF1_x000D_	0.00273461	0.00361072	1.45268	0.000291509	0.00448481
200073_s_at	HNRNPD_x000D_	0.00167288	0.00167288	1.4523	0.00108016	0.00989355
215273_s_at	TADA3_x000D_	0.0192098	0.0265104	1.45212	0.00223596	0.0150536
221194_s_at	RNFT1_x000D_	0.0579431	0.0907986	1.45201	0.0200409	0.0562856
203897_at	LYRM1_x000D_	0.0081683	0.00972475	1.45188	0.00303347	0.0179736
214427_at	IFFO1_x000D_	0.00562166	0.00844649	1.45106	0.00262344	0.0164704
203335_at	PHYH_x000D_	0.00192595	0.00174236	1.45097	0.109721	0.156988
217851_s_at	SLMO2_x000D_	0.0455995	0.0193422	1.45086	0.014583	0.0465944
208091_s_at	VOPP1_x000D_	0.00181114	0.00185512	1.45085	0.0251806	0.0646434
219148_at	PBK_x000D_	0.0052307	0.00240931	1.45034	0.13923	0.180401
206090_s_at	DISC1_x000D_	0.0360471	0.0325284	1.45031	0.00716973	0.0301152
219013_at	GALNT11_x000D_	0.00179905	0.0019751	1.44977	0.00824193	0.0326854
200937_s_at	RPL5_x000D_	0.00167288	0.00167288	1.44888	2.96457e-05	0.0012749
202664_at	WIPF1_x000D_	0.0222784	0.00444514	1.44878	0.0382989	0.0834911
55872_at	ZNF512B_x000D_	0.000319518	0.000448848	1.44864	0.0526845	0.100548
214281_s_at	RCHY1_x000D_	0.00193447	0.00188345	1.44862	0.0243764	0.0633568
202097_at	NUP153_x000D_	0.0178364	0.00167288	1.44816	0.0745358	0.123987
209198_s_at	SYT11_x000D_	0.11722	0.0402661	1.44813	0.341137	0.299837
210082_at	ABCA4_x000D_	0.428105	0.629756	1.44798	0.00669176	0.0290366
202733_at	P4HA2_x000D_	0.00356479	0.00599799	1.44791	0.0439529	0.0904957
207738_s_at	NCKAP1_x000D_	0.0028956	0.00668176	1.44775	0.000169745	0.00331107
203968_s_at	CDC6_x000D_	0.0130854	0.00320367	1.44766	0.00184893	0.0135252
205787_x_at	RP11-74E24.2_x000D_	0.0378232	0.0296568	1.4474	0.000251738	0.00411968
221030_s_at	ARHGAP24_x000D_	0.0254069	0.0843554	1.44738	0.000108721	0.00259515
206994_at	CST4_x000D_	0.00197653	0.00237689	1.44677	0.0764402	0.125898
220167_s_at	AC133551.1_x000D_	0.0462929	0.0522968	1.44649	0.000105633	0.00255238
209537_at	EXTL2_x000D_	0.00193447	0.00179437	1.44648	0.0427342	0.0889576
219689_at	SEMA3G_x000D_	0.0674566	0.0851196	1.44638	0.0593559	0.107727
213790_at	ADAM12_x000D_	0.315077	0.334031	1.44633	0.272734	0.265663
214738_s_at	NEK9_x000D_	0.325323	0.583604	1.44632	0.000996095	0.00942304
208800_at	RP11-164O23.5_x000D_	0.0203138	0.0160165	1.44617	0.066232	0.115253
202254_at	SIPA1L1_x000D_	0.121809	0.095072	1.44615	0.00785524	0.0318376
217954_s_at	PHF3_x000D_	0.00324189	0.00263559	1.44609	0.00834971	0.0329293
214359_s_at	HSP90AB1_x000D_	0.00171493	0.00167288	1.44579	0.106731	0.154389
201637_s_at	FXR1_x000D_	0.00171493	0.00167288	1.44572	0.000230556	0.00390837
214446_at	ELL2_x000D_	0.188774	0.303275	1.44497	0.153882	0.191571
212341_at	YIPF6_x000D_	0.00167288	0.00167288	1.44496	0.00636069	0.0279906
205642_at	CNTRL_x000D_	0.105225	0.192131	1.44492	0.000178542	0.00339159
212446_s_at	CERS6_x000D_	0.00207826	0.00327403	1.44428	0.000612634	0.00700159
219679_s_at	WAC_x000D_	0.028063	0.022897	1.44426	0.218831	0.235451
209095_at	DLD_x000D_	0.0178784	0.00222612	1.44365	0.0781723	0.127558
200892_s_at	TRA2B_x000D_	0.00167288	0.00167288	1.4435	0.00217195	0.0147402
201533_at	CTNNB1_x000D_	0.00192595	0.00185307	1.44311	0.00364118	0.0201674
219377_at	GAREM_x000D_	0.0475634	0.0648906	1.44305	0.38717	0.322428
220202_s_at	RC3H2_x000D_	0.00538683	0.00302314	1.44304	0.00396963	0.0210257
208955_at	DUT_x000D_	0.00452708	0.00215271	1.44299	0.00277491	0.0170328
205140_at	FPGT_x000D_	0.0737543	0.0143436	1.44264	0.000163663	0.00325002
200626_s_at	MATR3_x000D_	0.0020362	0.00211142	1.44243	0.00676487	0.0292559
202506_at	SSFA2_x000D_	0.00465041	0.00536479	1.44241	0.000306228	0.00459168
204444_at	KIF11_x000D_	0.0352418	0.00431776	1.44192	0.1074	0.154811
219693_at	AGPAT4_x000D_	0.0568332	0.155052	1.44186	0.00151779	0.0121501
210691_s_at	CACYBP_x000D_	0.00248227	0.0023746	1.44181	0.0119634	0.0410076
208875_s_at	PAK2_x000D_	0.0080774	0.00629576	1.44167	0.0221763	0.0597547
213843_x_at	AC136616.1_x000D_	0.00209986	0.00212227	1.4415	0.0113615	0.0396536
221088_s_at	PPP1R9A_x000D_	0.0193188	0.0485014	1.44144	0.0820935	0.131413
206055_s_at	RP11-395L14.17_x000D_	0.00192238	0.0022572	1.4412	7.93622e-05	0.00213483
204140_at	TPST1_x000D_	0.00768007	0.00592246	1.4408	0.509734	0.3768
AFFX-r2-Ec-bioB-M_at	NA_x000D_	0.00171493	0.00167288	1.4406	0.250025	0.253012
221279_at	GDAP1_x000D_	0.349279	0.600879	1.4404	0.00522797	0.0248177
205443_at	SNAPC1_x000D_	0.00376786	0.0203732	1.43982	4.45075e-05	0.00162533
220261_s_at	ZDHHC4_x000D_	0.00315778	0.00184222	1.43976	0.0322057	0.0753071
221381_s_at	MORF4_x000D_	0.00217375	0.00357849	1.4394	0.0132396	0.0437452
212852_s_at	TROVE2_x000D_	0.00171493	0.00173363	1.43918	0.0115403	0.0401042
214755_at	UAP1L1_x000D_	0.118181	0.180782	1.43913	0.000159597	0.00319997
221547_at	PRPF18_x000D_	0.00486539	0.00315326	1.43899	0.0019834	0.0140413
215812_s_at	AC136616.1_x000D_	0.0376304	0.12111	1.43886	0.0102539	0.0372672
202551_s_at	CRIM1_x000D_	0.00817114	0.00450253	1.43858	0.0140364	0.0454749
205701_at	IPO8_x000D_	0.115502	0.111185	1.43851	0.0129141	0.0431037
205251_at	PER2_x000D_	0.0112953	0.00248718	1.43806	0.000744245	0.00791506
201814_at	TBC1D5_x000D_	0.011261	0.0119496	1.438	0.00652807	0.0285253
212785_s_at	LARP7_x000D_	0.00192595	0.00220396	1.43752	0.00117419	0.0104444
206342_x_at	IDS_x000D_	0.115161	0.111947	1.43744	0.104983	0.152856
202541_at	AIMP1_x000D_	0.0498675	0.0276983	1.43734	0.0126972	0.0426811
219461_at	PAK6_x000D_	0.203411	0.366059	1.43732	2.83191e-05	0.00125791
219471_at	KIAA0226L_x000D_	0.0964522	0.240018	1.43726	0.000138763	0.00295597
214974_x_at	CXCL5_x000D_	0.0677294	0.223111	1.43725	0.14061	0.181209
220942_x_at	FAM162A_x000D_	0.00200933	0.00213722	1.43719	0.0426059	0.0888606
210622_x_at	CDK10_x000D_	0.0950377	0.104251	1.43696	0.00423698	0.021909
208370_s_at	RCAN1_x000D_	0.00964101	0.00633557	1.43687	0.214859	0.23302
218947_s_at	MTPAP_x000D_	0.0207295	0.0272516	1.43684	0.00467728	0.0231814
219338_s_at	LRRC49_x000D_	0.0519937	0.0580076	1.43674	0.0421063	0.0882732
212395_s_at	EMC1_x000D_	0.0255846	0.0861401	1.43668	2.38903e-05	0.00114282
218365_s_at	DARS2_x000D_	0.0106168	0.0172027	1.43652	0.00149433	0.0120405
200687_s_at	SF3B3_x000D_	0.00179905	0.0022066	1.43648	0.000730579	0.00781899
207830_s_at	PPP1R8_x000D_	0.00398389	0.00501378	1.43635	0.000297117	0.00451301
222036_s_at	MCM4_x000D_	0.00197937	0.00312215	1.43626	0.00447419	0.0226305
201713_s_at	RANBP2_x000D_	0.0220709	0.00173363	1.43585	0.0130875	0.0434734
202634_at	POLR2K_x000D_	0.0188229	0.00520829	1.43576	0.0339179	0.0777114
221236_s_at	STMN4_x000D_	0.0643277	0.0434085	1.43561	0.106043	0.153775
203763_at	DYNC2LI1_x000D_	0.00330709	0.0141897	1.43536	5.13965e-05	0.00177048
36711_at	MAFF_x000D_	0.000589177	0.00914575	1.43535	0.0105207	0.0378295
200929_at	TMED10_x000D_	0.00167288	0.00170325	1.43518	0.00046142	0.00587491
218389_s_at	APH1A_x000D_	0.00204855	0.00212439	1.43463	0.0101911	0.0371364
218594_at	HEATR1_x000D_	0.0111991	0.00185512	1.43456	0.0572027	0.105573
203909_at	SLC9A6_x000D_	0.00592438	0.00188345	1.43448	0.0263049	0.0664683
219130_at	TRMT13_x000D_	0.0708224	0.00568114	1.43441	0.0572881	0.105698
206619_at	DKK4_x000D_	0.207897	0.45382	1.43436	0.0963929	0.145198
203418_at	CCNA2_x000D_	0.0136381	0.016326	1.43435	0.234685	0.244648
206587_at	CCT6B_x000D_	0.0587802	0.0236584	1.43426	1.6833e-05	0.000989508
217043_s_at	MFN1_x000D_	0.0550838	0.0298761	1.43405	0.0069905	0.0298074
209197_at	SYT11_x000D_	0.0430433	0.0357971	1.43387	0.422144	0.338756
212396_s_at	EMC1_x000D_	0.0420362	0.0891114	1.43366	0.00305811	0.0180575
201735_s_at	CLCN3_x000D_	0.0141782	0.020092	1.43361	0.0815732	0.13108
212731_at	ANKRD46_x000D_	0.00341085	0.00212626	1.43355	0.183485	0.211965
218726_at	HJURP_x000D_	0.0234336	0.0360656	1.43328	0.00250134	0.0160101
204113_at	CELF1_x000D_	0.076566	0.107795	1.4332	0.00557533	0.0258741
209576_at	GNAI1_x000D_	0.00206421	0.0244843	1.43318	0.0635914	0.112682
211814_s_at	CCNE2_x000D_	0.0502461	0.0896388	1.43284	0.000936083	0.00904358
220253_s_at	LRP12_x000D_	0.0697611	0.294084	1.43279	0.000116388	0.0027124
217811_at	SELT_x000D_	0.00280781	0.00177274	1.43208	0.0382049	0.0833599
209024_s_at	RP4-775C13.1_x000D_	0.00786566	0.0140287	1.43207	0.00986931	0.0364293
218796_at	FERMT1_x000D_	0.51995	0.771592	1.43199	0.00378418	0.0205356
209433_s_at	PPAT_x000D_	0.00307262	0.00464951	1.43168	0.00383077	0.0206408
218549_s_at	RMDN1_x000D_	0.00255308	0.00633827	1.43145	0.00430822	0.0221225
213286_at	ZFR_x000D_	0.168569	0.373085	1.43132	0.00237272	0.0155146
213404_s_at	RHEB_x000D_	0.00255429	0.00228295	1.43125	0.00818658	0.0326235
216593_s_at	PIGC_x000D_	0.0228683	0.0176135	1.43106	0.137913	0.179363
205047_s_at	ASNS_x000D_	0.075001	0.0753388	1.43106	0.114655	0.161158
205196_s_at	AP1S1_x000D_	0.198724	0.303457	1.43082	0.00118625	0.0104833
210735_s_at	CA12_x000D_	0.0588916	0.077741	1.43065	0.0144955	0.0464158
217403_s_at	ZNF227_x000D_	0.0608744	0.11693	1.43051	0.00136994	0.0114961
202811_at	STAMBP_x000D_	0.00183827	0.00179232	1.43041	0.00265097	0.0165711
219485_s_at	PSMD10_x000D_	0.00311572	0.00167288	1.42994	0.034849	0.0789016
214768_x_at	IGKV2-28_x000D_	0.382675	0.309698	1.42992	0.60897	0.413344
218165_at	MEAF6_x000D_	0.00490559	0.00246911	1.42962	0.00581271	0.0265427
209162_s_at	PRPF4_x000D_	0.00872589	0.014776	1.42959	0.0494521	0.0969075
200624_s_at	MATR3_x000D_	0.00171493	0.00170325	1.42947	0.0207847	0.0575036
208939_at	SEPHS1_x000D_	0.00670804	0.00173363	1.42934	0.104554	0.152529
209894_at	LEPR_x000D_	0.05112	0.0782371	1.42897	0.00236106	0.0154916
205805_s_at	ROR1_x000D_	0.00326833	0.00329803	1.42893	0.0373125	0.0822038
214820_at	BRWD1_x000D_	0.0201684	0.0309021	1.4287	0.00149128	0.0120357
204900_x_at	SAP30_x000D_	0.0117623	0.066048	1.42842	0.000353092	0.00500306
201849_at	BNIP3_x000D_	0.00171493	0.00167288	1.42837	0.0370025	0.0817861
209631_s_at	GPR37_x000D_	0.0164975	0.00274167	1.42832	0.206307	0.227072
201238_s_at	CAPZA2_x000D_	0.0075424	0.00173363	1.42826	0.0660073	0.11498
203277_at	DFFA_x000D_	0.00288386	0.00374373	1.42818	6.14298e-05	0.00190505
202741_at	PRKACB_x000D_	0.0328321	0.00606353	1.42786	0.0504062	0.0978634
218053_at	PRPF40A_x000D_	0.00171493	0.00167288	1.42744	0.00118145	0.0104619
203116_s_at	FECH_x000D_	0.0439275	0.0433162	1.42742	0.00042945	0.00563797
203611_at	TERF2_x000D_	0.0143965	0.00250811	1.42719	7.58767e-06	0.000631354
201712_s_at	RANBP2_x000D_	0.00750035	0.00233896	1.42716	0.0207099	0.0574217
213068_at	DPT_x000D_	0.406105	0.479596	1.42697	0.148206	0.18728
201661_s_at	ACSL3_x000D_	0.0347157	0.00224519	1.42683	0.347892	0.303024
206184_at	CRKL_x000D_	0.0420218	0.0292728	1.42681	0.0122888	0.0417238
210206_s_at	DDX11_x000D_	0.0863619	0.092032	1.42646	0.0416303	0.087633
212175_s_at	AK2_x000D_	0.0219846	0.0239915	1.42632	0.0159957	0.0492821
212368_at	ZNF292_x000D_	0.00175699	0.00190297	1.42629	0.0626002	0.111494
220004_at	DDX43_x000D_	0.0597933	0.301163	1.4262	0.000683626	0.00745835
218424_s_at	STEAP3_x000D_	0.0368883	0.0478449	1.42615	0.0373646	0.0822432
213320_at	PRMT3_x000D_	0.0405625	0.0170227	1.42594	0.00386598	0.020763
212847_at	NA_x000D_	0.0178364	0.00227732	1.42571	0.0165831	0.0502277
213373_s_at	CASP8_x000D_	0.030139	0.0527419	1.42561	0.013711	0.044831
205446_s_at	ATF2_x000D_	0.0365163	0.0281596	1.42557	0.000913687	0.00895164
217736_s_at	EIF2AK1_x000D_	0.00221581	0.00177274	1.42557	0.0251269	0.0645616
217887_s_at	EPS15_x000D_	0.00238606	0.00203532	1.42548	0.000557132	0.00661292
219927_at	FCF1_x000D_	0.275414	0.709431	1.42516	0.000162084	0.00322409
212348_s_at	KDM1A_x000D_	0.00339826	0.00487328	1.42485	3.00267e-05	0.00127619
202309_at	MTHFD1_x000D_	0.0115	0.0146194	1.42461	0.0291644	0.0706277
202396_at	TCERG1_x000D_	0.00234401	0.00180311	1.42447	0.0106367	0.0380818
209150_s_at	RP11-468E2.2_x000D_	0.00575615	0.00335968	1.42443	0.00206384	0.0143964
214672_at	TTLL5_x000D_	0.00225787	0.00289753	1.42414	0.0018196	0.013454
209231_s_at	DCTN5_x000D_	0.0292717	0.00963953	1.42393	0.0640873	0.113103
201683_x_at	TOX4_x000D_	0.0384799	0.0127268	1.42385	5.81865e-05	0.00186272
201896_s_at	PSRC1_x000D_	0.00527146	0.00725285	1.42369	0.000875244	0.00871057
202971_s_at	DYRK2_x000D_	0.0384612	0.095882	1.42332	0.00132995	0.011297
204207_s_at	RNGTT_x000D_	0.0927895	0.0554006	1.42319	0.0137276	0.044831
201317_s_at	PSMA2_x000D_	0.0020362	0.00167288	1.423	0.0199298	0.0561203
220926_s_at	EDEM3_x000D_	0.0328067	0.0171692	1.42289	0.000180564	0.00340807
212459_x_at	SUCLG2_x000D_	0.00505038	0.00179437	1.42231	0.180491	0.209969
214397_at	MBD2_x000D_	0.00404381	0.00274138	1.42227	0.0438291	0.0903461
204342_at	SLC25A24_x000D_	0.00629258	0.00660643	1.42208	0.00212443	0.014543
204373_s_at	CEP350_x000D_	0.00352704	0.00167288	1.42195	0.0164269	0.0499559
210092_at	MAGOH_x000D_	0.0110729	0.00227814	1.42176	0.0190984	0.0547049
202599_s_at	NRIP1_x000D_	0.0400478	0.00229162	1.42162	0.191583	0.217597
202704_at	TOB1_x000D_	0.00188032	0.00203462	1.42116	0.202992	0.224996
217966_s_at	FAM129A_x000D_	0.0302111	0.0294334	1.42079	0.100065	0.14842
219230_at	TMEM100_x000D_	0.165074	0.092819	1.42046	0.144673	0.184272
217720_at	CHCHD2_x000D_	0.00167288	0.00243882	1.42044	0.0109443	0.0388027
209440_at	PRPS1_x000D_	0.00321193	0.00184222	1.42032	0.000592138	0.00686596
205687_at	UBFD1_x000D_	0.025667	0.0224159	1.42024	0.000402881	0.00544651
218252_at	CKAP2_x000D_	0.0227025	0.00451015	1.42018	0.121436	0.16635
218085_at	CHMP5_x000D_	0.001968	0.00194677	1.42017	0.0582489	0.106687
205068_s_at	ARHGAP26_x000D_	0.00259221	0.00376496	1.41971	0.0148936	0.0472409
210257_x_at	CUL4B_x000D_	0.00179905	0.00415093	1.4197	0.000548501	0.00653968
218593_at	RBM28_x000D_	0.00451955	0.00461004	1.4196	0.000436959	0.00568601
222310_at	SCAF4_x000D_	0.0713682	0.0554495	1.41927	0.063547	0.11262
203960_s_at	HSPB11_x000D_	0.057585	0.0599809	1.41891	0.00239134	0.0155581
213349_at	TMCC1_x000D_	0.0509407	0.0285291	1.4185	0.000934763	0.00904358
214761_at	ZNF423_x000D_	0.0098292	0.00228341	1.4183	0.0437074	0.0901738
209055_s_at	CDC5L_x000D_	0.028504	0.0368888	1.41815	0.00557261	0.0258716
219901_at	FGD6_x000D_	0.0294017	0.0050856	1.41809	0.0498297	0.097203
212310_at	MIA3_x000D_	0.0704759	0.0331945	1.41801	0.00560263	0.0259804
215509_s_at	BUB1_x000D_	0.302501	0.273566	1.41797	0.10103	0.149195
220150_s_at	FAM184A_x000D_	0.00194941	0.00221482	1.41782	0.0104997	0.0378101
207029_at	KITLG_x000D_	0.0389064	0.168863	1.41734	0.1476	0.186788
210416_s_at	CHEK2_x000D_	0.132295	0.151344	1.41705	0.00027016	0.00429043
201948_at	GNL2_x000D_	0.00284987	0.00384788	1.41635	0.0162142	0.0495934
205609_at	ANGPT1_x000D_	0.0238911	0.0277009	1.4163	0.0857051	0.134607
201493_s_at	PUM2_x000D_	0.00442901	0.00253468	1.41627	0.0776065	0.126927
213175_s_at	SNRPB_x000D_	0.00167288	0.00186386	1.41608	0.00905472	0.0346346
211953_s_at	IPO5_x000D_	0.0454341	0.001764	1.41557	0.141798	0.182031
217550_at	ATF6_x000D_	0.153535	0.329944	1.41546	0.000161346	0.00322024
202544_at	GMFB_x000D_	0.00338519	0.0044882	1.41512	0.00262217	0.0164704
204321_at	NEO1_x000D_	0.00206348	0.00203532	1.41488	0.0186903	0.0538776
210653_s_at	BCKDHB_x000D_	0.0795053	0.157006	1.41482	0.00205584	0.0143964
211961_s_at	RAB7A_x000D_	0.00171493	0.00170325	1.41416	0.00670872	0.0290675
203771_s_at	BLVRA_x000D_	0.152475	0.329836	1.41403	0.00445868	0.0225884
210087_s_at	MPZL1_x000D_	0.01988	0.00530082	1.41389	0.0673795	0.116391
209642_at	BUB1_x000D_	0.00624267	0.00529987	1.41364	0.00732919	0.0304923
203743_s_at	TDG_x000D_	0.00217375	0.00179232	1.41297	0.00936294	0.0352655
211707_s_at	IQCB1_x000D_	0.0281352	0.0359716	1.41286	0.00274387	0.0169296
209950_s_at	VILL_x000D_	0.0842661	0.111147	1.41282	0.0340446	0.0778355
210608_s_at	FUT2_x000D_	0.0123906	0.00909444	1.41267	0.0446436	0.0911431
219286_s_at	RBM15_x000D_	0.00466379	0.0161127	1.41256	0.00535062	0.0251874
214709_s_at	KTN1_x000D_	0.00348498	0.00185512	1.41237	0.00276439	0.0170029
222184_at	RP11-351I21.11_x000D_	0.155594	0.251374	1.4119	0.00130636	0.0111931
209377_s_at	HMGN3_x000D_	0.00183827	0.00167288	1.41184	0.00797409	0.0321234
201297_s_at	MOB1A_x000D_	0.0162622	0.0809784	1.41178	0.00154989	0.0123002
211115_x_at	GEMIN2_x000D_	0.00176909	0.00304237	1.41129	0.00802537	0.032253
200079_s_at	KARS_x000D_	0.00175699	0.00173363	1.41126	0.00721197	0.0302331
206091_at	MATN3_x000D_	0.0708887	0.163615	1.41124	0.00646062	0.0283249
217235_x_at	NA_x000D_	0.174813	0.203909	1.41119	0.0788674	0.128189
204462_s_at	SLC16A2_x000D_	0.21149	0.169843	1.41105	0.115644	0.161934
209704_at	MTF2_x000D_	0.00855629	0.00262826	1.41102	0.00787632	0.0318741
201575_at	SNW1_x000D_	0.00183827	0.00167288	1.41099	0.000765106	0.00799303
209462_at	APLP1_x000D_	0.679826	0.899801	1.41078	0.0034029	0.0192772
212740_at	PIK3R4_x000D_	0.00352704	0.00173363	1.41058	0.00443436	0.0225255
202033_s_at	RB1CC1_x000D_	0.0178364	0.0027007	1.41051	0.0237177	0.0623302
206272_at	RAB4A_x000D_	0.00206064	0.00516154	1.41009	0.0151928	0.0478312
46167_at	MROH7-TTC4_x000D_	0.00386117	0.00288641	1.41008	0.000268094	0.00427405
204556_s_at	DZIP1_x000D_	0.0211018	0.0425717	1.41004	7.17658e-05	0.00203834
201448_at	TIA1_x000D_	0.00505038	0.00173363	1.41004	0.154648	0.192059
207163_s_at	AKT1_x000D_	0.00615236	0.00890446	1.40995	0.00169684	0.0129516
212517_at	ATRN_x000D_	0.00239953	0.00241113	1.40942	0.000609104	0.00697372
202721_s_at	GFPT1_x000D_	0.0577596	0.0276188	1.40936	0.0845794	0.133583
210988_s_at	PRUNE_x000D_	0.0228366	0.019731	1.40913	0.0122502	0.0416644
211894_x_at	SEZ6L_x000D_	0.0764333	0.135777	1.40905	0.00786023	0.0318384
218185_s_at	ARMC1_x000D_	0.00321193	0.00660725	1.4089	0.0334505	0.0771284
204643_s_at	ENOX2_x000D_	0.149746	0.314029	1.4088	0.000226681	0.00384821
200037_s_at	CBX3_x000D_	0.00188032	0.00170325	1.40875	0.0111494	0.0392144
218683_at	PTBP2_x000D_	0.037407	0.00213313	1.40828	0.013699	0.0448249
205078_at	PIGF_x000D_	0.0179625	0.00344242	1.40813	0.0338808	0.0776716
211285_s_at	UBE3A_x000D_	0.00167288	0.00167288	1.40796	0.00205862	0.0143964
201986_at	MED13_x000D_	0.00295764	0.0037434	1.40786	0.00166224	0.0128073
201181_at	GNAI3_x000D_	0.0138842	0.0372549	1.40785	0.00039258	0.00536804
218343_s_at	GTF3C3_x000D_	0.00391662	0.00299815	1.40766	0.0315585	0.0743826
203604_at	ZNF516_x000D_	0.0412382	0.00584714	1.40761	0.195619	0.219949
205176_s_at	ITGB3BP_x000D_	0.00505038	0.00167288	1.40731	0.0169267	0.0507352
222136_x_at	ZNF43_x000D_	0.034468	0.0534151	1.40714	0.00476099	0.0234567
203123_s_at	SLC11A2_x000D_	0.0100637	0.00342057	1.40701	0.0229902	0.0610568
209707_at	PIGK_x000D_	0.0751535	0.0139701	1.40694	0.00674716	0.0292019
200969_at	SERP1_x000D_	0.00192595	0.00185307	1.40694	0.0118899	0.040866
203120_at	TP53BP2_x000D_	0.00197937	0.00390289	1.40693	0.00568135	0.0262014
206182_at	ZNF134_x000D_	0.0919166	0.0512589	1.40652	0.000348584	0.00497869
216693_x_at	HDGFRP3_x000D_	0.0487621	0.00314212	1.40647	0.0461446	0.0929812
214550_s_at	TNPO3_x000D_	0.0100674	0.0409296	1.40646	0.00069112	0.00749857
201573_s_at	ETF1_x000D_	0.013854	0.0150852	1.40646	0.0118672	0.0408202
203039_s_at	NDUFS1_x000D_	0.00176909	0.00185565	1.40638	0.00689488	0.0295503
204969_s_at	RDX_x000D_	0.0558842	0.0875462	1.40619	0.0112033	0.0393146
219218_at	BAHCC1_x000D_	0.123685	0.217427	1.40617	0.021457	0.0584699
207338_s_at	ZNF200_x000D_	0.0284311	0.0113422	1.40593	0.0169531	0.0507499
202169_s_at	AASDHPPT_x000D_	0.00311572	0.00186386	1.40581	0.00898124	0.0344539
214806_at	BICD1_x000D_	0.0772449	0.240379	1.40544	0.000858054	0.00859911
219540_at	ZNF267_x000D_	0.00997454	0.0505713	1.40524	0.000308833	0.00461644
211988_at	KRT222_x000D_	0.00217375	0.00170325	1.40523	0.0301639	0.0722632
209339_at	SIAH2_x000D_	0.0488614	0.323368	1.40489	0.00219814	0.0148667
218496_at	RNASEH1_x000D_	0.0187813	0.024432	1.40465	0.00389186	0.0208198
208675_s_at	DDOST_x000D_	0.00171493	0.00207443	1.40436	0.00286159	0.0173479
208949_s_at	LGALS3_x000D_	0.00345639	0.0038786	1.40434	0.154237	0.191706
201951_at	ALCAM_x000D_	0.00415642	0.00763839	1.40421	0.0142016	0.045812
201845_s_at	RYBP_x000D_	0.00234401	0.001764	1.40419	0.020285	0.0567687
220643_s_at	FAIM_x000D_	0.00575615	0.00252929	1.40415	0.0174555	0.0516218
212996_s_at	URB1_x000D_	0.0702426	0.122933	1.40392	0.0024071	0.0155933
218150_at	ARL5A_x000D_	0.00217472	0.00225462	1.40388	0.097139	0.145931
200712_s_at	MAPRE1_x000D_	0.00291373	0.00232411	1.40376	0.15621	0.193227
205732_s_at	NCOA2_x000D_	0.0527649	0.170299	1.40372	0.00510298	0.0245336
213234_at	KIAA1467_x000D_	0.0710509	0.119472	1.40353	4.71638e-05	0.00168868
222122_s_at	THOC2_x000D_	0.00514659	0.00262832	1.40327	0.0411867	0.0870871
217834_s_at	SYNCRIP_x000D_	0.00273314	0.0047644	1.40315	0.00300867	0.0179418
209203_s_at	BICD2_x000D_	0.0776045	0.123404	1.40312	4.79283e-05	0.00169952
219292_at	THAP1_x000D_	0.145225	0.0986663	1.40311	0.0141815	0.0457693
208986_at	TCF12_x000D_	0.00255308	0.001764	1.40298	0.0261749	0.0662901
213789_at	NA_x000D_	0.16032	0.204044	1.40294	0.0841017	0.13324
212436_at	TRIM33_x000D_	0.0954464	0.0308381	1.40287	0.0177835	0.0522429
201673_s_at	GYS1_x000D_	0.00494441	0.00308646	1.40278	0.000147147	0.00303954
216541_x_at	NA_x000D_	0.646044	0.701733	1.40257	0.152364	0.190477
201197_at	AMD1_x000D_	0.00280781	0.00188602	1.40255	0.00135	0.0113783
201504_s_at	TSN_x000D_	0.167198	0.115246	1.4021	0.0505269	0.0979494
208666_s_at	ST13_x000D_	0.00579821	0.00210533	1.40203	0.100711	0.148949
220147_s_at	FAM60A_x000D_	0.00167288	0.00170325	1.40157	0.0167708	0.0505264
204510_at	CDC7_x000D_	0.00579213	0.00536755	1.40138	0.13711	0.178654
218617_at	TRIT1_x000D_	0.00323428	0.00431347	1.40125	0.00392849	0.0209747
217901_at	DSG2_x000D_	0.00176909	0.00170325	1.40124	0.0263001	0.0664683
221957_at	PDK3_x000D_	0.00455517	0.00535184	1.40107	0.00111182	0.0100896
201084_s_at	BCLAF1_x000D_	0.00167288	0.00167288	1.40058	0.0466468	0.0935431
203460_s_at	PSEN1_x000D_	0.00192595	0.00167288	1.40003	0.0349654	0.0790535
218241_at	GOLGA5_x000D_	0.00575615	0.00167288	1.39985	0.019089	0.0546911
218469_at	GREM1_x000D_	0.132836	0.265001	1.39984	0.00325812	0.0187787
213712_at	ELOVL2_x000D_	0.132803	0.143925	1.39978	0.442164	0.348131
204838_s_at	MLH3_x000D_	0.0316163	0.062001	1.39945	1.67197e-05	0.000989261
210021_s_at	CCNO_x000D_	0.100055	0.334833	1.39941	0.0122744	0.0417005
201229_s_at	ARIH2_x000D_	0.0751062	0.00557405	1.3994	0.022306	0.0600084
205053_at	PRIM1_x000D_	0.00815358	0.0027307	1.39934	0.102215	0.150232
214093_s_at	FUBP1_x000D_	0.00238606	0.00247844	1.39932	0.0159412	0.0492041
201685_s_at	TOX4_x000D_	0.00950641	0.0131126	1.3991	0.000419407	0.0055737
208930_s_at	ILF3_x000D_	0.0361366	0.0630547	1.39889	0.0858192	0.134715
207724_s_at	SPAST_x000D_	0.00667842	0.00724493	1.39884	0.000120119	0.00276122
206047_at	GNB3_x000D_	0.0620863	0.121894	1.39859	0.0426837	0.088947
200728_at	ACTR2_x000D_	0.00167288	0.00170325	1.3982	0.187808	0.214899
213619_at	NA_x000D_	0.00167288	0.00167288	1.39783	0.0516781	0.0992313
219151_s_at	RABL2A_x000D_	0.00681668	0.00674357	1.39731	0.0142512	0.0458979
213049_at	RALGAPA1_x000D_	0.0212629	0.0254806	1.39721	0.0182077	0.0529996
219083_at	SHQ1_x000D_	0.0968155	0.0777573	1.39712	0.0109556	0.0388027
205202_at	PCMT1_x000D_	0.00243819	0.00275329	1.39709	0.0159578	0.0492078
212145_at	MRPS27_x000D_	0.0108592	0.0132823	1.39707	0.0408648	0.0867394
221514_at	UTP14A_x000D_	0.0322049	0.00785589	1.39679	0.0156233	0.0486299
218577_at	LRRC40_x000D_	0.00987125	0.00224571	1.39678	0.0837209	0.132886
217802_s_at	NUCKS1_x000D_	0.00204855	0.00201573	1.3965	0.0103625	0.0375001
202646_s_at	CSDE1_x000D_	0.00246627	0.00241112	1.39641	0.0318787	0.0747941
217987_at	ASNSD1_x000D_	0.00526066	0.00236784	1.39603	0.00908329	0.0346653
220911_s_at	NYNRIN_x000D_	0.135079	0.154568	1.39602	0.0320076	0.0749477
201678_s_at	HMCES_x000D_	0.00961835	0.00802334	1.39547	0.000139964	0.00295597
210625_s_at	AKAP1_x000D_	0.0178599	0.0145946	1.39539	0.0487018	0.0960983
219126_at	PHF10_x000D_	0.00192595	0.00167288	1.39533	0.00953902	0.0356334
203499_at	EPHA2_x000D_	0.00680069	0.0103857	1.39533	0.0704368	0.119593
212749_s_at	RCHY1_x000D_	0.00509243	0.0020851	1.39529	0.119313	0.164864
205702_at	PHTF1_x000D_	0.0482862	0.0337701	1.39526	0.00168337	0.0129206
201675_at	AKAP1_x000D_	0.00262956	0.00255268	1.39509	0.0908556	0.139962
201259_s_at	SYPL1_x000D_	0.0020362	0.00167288	1.39506	0.2921	0.276039
220239_at	KLHL7_x000D_	0.00183827	0.00226471	1.39487	0.0766443	0.126035
214113_s_at	RBM8A_x000D_	0.00280781	0.00170325	1.39437	0.0639803	0.113009
203296_s_at	ATP1A2_x000D_	0.0317678	0.0548413	1.39398	0.310169	0.285088
54632_at	THADA_x000D_	0.0346092	0.000765338	1.39392	0.578692	0.402422
218187_s_at	C8orf33_x000D_	0.00307059	0.00600215	1.39388	0.0309274	0.0733341
220603_s_at	MCTP2_x000D_	0.0146321	0.0357156	1.39382	0.000121062	0.0027721
211603_s_at	ETV4_x000D_	0.0403482	0.19952	1.39379	0.0133134	0.0439154
205173_x_at	CD58_x000D_	0.034005	0.0117811	1.39378	0.0728884	0.122253
204867_at	GCHFR_x000D_	0.00296219	0.00546138	1.39377	0.0394893	0.0849884
204145_at	FRG1_x000D_	0.00205212	0.00407356	1.39375	0.0987621	0.147432
221123_x_at	FBXO16_x000D_	0.0929516	0.116874	1.39374	0.0161876	0.0495714
213604_at	TCEB3_x000D_	0.0247866	0.0124431	1.39373	6.09263e-06	0.000549523
213655_at	NA_x000D_	0.00167288	0.00167288	1.39364	0.202284	0.224671
217921_at	MAN1A2_x000D_	0.0120356	0.011406	1.39345	6.6889e-05	0.00197582
218654_s_at	MRPS33_x000D_	0.0173171	0.0200302	1.39339	0.0132879	0.0438678
208700_s_at	TKT_x000D_	0.00171493	0.00170325	1.39331	0.022027	0.0595154
203176_s_at	TFAM_x000D_	0.0126869	0.0196056	1.39328	0.0242117	0.0630118
212989_at	SGMS1_x000D_	0.0200671	0.00382604	1.39306	0.173436	0.204951
221196_x_at	BRCC3_x000D_	0.013466	0.019394	1.39283	0.000488923	0.00613588
203125_x_at	SLC11A2_x000D_	0.208187	0.310238	1.39274	0.00469882	0.0232282
201549_x_at	KDM5B_x000D_	0.00167288	0.00170325	1.39266	0.0601691	0.108572
218127_at	NFYB_x000D_	0.0186295	0.00185512	1.39265	0.110994	0.158048
200702_s_at	DDX24_x000D_	0.0404478	0.0691599	1.39263	0.00292176	0.0175417
212442_s_at	CERS6_x000D_	0.00183827	0.00231724	1.39252	0.000467596	0.005928
201242_s_at	ATP1B1_x000D_	0.00192595	0.00179232	1.39239	0.462571	0.357176
212536_at	ATP11B_x000D_	0.0221036	0.022962	1.39237	0.0203762	0.0568738
206555_s_at	THUMPD1_x000D_	0.0228518	0.0133974	1.39225	0.0203803	0.0568738
218049_s_at	MRPL13_x000D_	0.00325525	0.00259737	1.39219	0.0632271	0.112205
208844_at	NA_x000D_	0.117474	0.16863	1.39218	3.43643e-05	0.00137638
219000_s_at	DSCC1_x000D_	0.0450119	0.056802	1.39192	0.0151034	0.0477022
201009_s_at	TXNIP_x000D_	0.00624644	0.00817283	1.39179	0.118091	0.163691
221829_s_at	TNPO1_x000D_	0.00167288	0.00167288	1.39131	0.00819162	0.032629
201512_s_at	TOMM70A_x000D_	0.0134631	0.00979651	1.39116	0.00380731	0.02056
218826_at	SLC35F2_x000D_	0.00504158	0.0161607	1.391	0.000830943	0.00842025
206789_s_at	POU2F1_x000D_	0.00307699	0.0127363	1.39043	0.00517865	0.0246959
200014_s_at	HNRNPC_x000D_	0.00171493	0.00167288	1.39037	8.51035e-05	0.00222521
203498_at	RCAN2_x000D_	0.0160229	0.00962404	1.39013	0.148261	0.187282
202277_at	SPTLC1_x000D_	0.00348498	0.00170325	1.39011	0.0537568	0.101659
217956_s_at	ENOPH1_x000D_	0.00518864	0.00256905	1.3897	0.00135751	0.0114162
210793_s_at	NUP98_x000D_	0.0708559	0.0102256	1.38955	0.0295342	0.0712098
219316_s_at	FLVCR2_x000D_	0.0717172	0.13228	1.38954	0.00703792	0.0298946
203629_s_at	COG5_x000D_	0.00982134	0.0315513	1.38948	2.32754e-05	0.00113173
203318_s_at	ZNF148_x000D_	0.00243819	0.00365932	1.38944	0.020803	0.0575237
203226_s_at	TSPAN31_x000D_	0.0273249	0.0408494	1.38916	0.00775102	0.0315692
218071_s_at	MKRN2_x000D_	0.0177084	0.0388342	1.38915	6.43622e-05	0.00194418
209523_at	TAF2_x000D_	0.0679511	0.00573516	1.38914	0.0861296	0.135023
204751_x_at	DSC2_x000D_	0.0191735	0.00672635	1.38905	0.114898	0.161361
208051_s_at	PAIP1_x000D_	0.00536523	0.00220466	1.38875	0.112791	0.159622
214524_at	GHRH_x000D_	0.471015	0.478141	1.38848	0.16812	0.201635
217739_s_at	NAMPT_x000D_	0.00348498	0.00184222	1.38845	0.0172068	0.0511726
218823_s_at	KCTD9_x000D_	0.038431	0.0125066	1.38837	0.0133303	0.0439351
213128_s_at	UBE3A_x000D_	0.0445323	0.0184099	1.38835	0.00118226	0.0104619
214075_at	NENF_x000D_	0.0293662	0.0945816	1.38824	3.37259e-06	0.000375933
203680_at	PRKAR2B_x000D_	0.126273	0.0768972	1.38814	0.381651	0.319633
202606_s_at	TLK1_x000D_	0.0159267	0.00194677	1.38813	0.0460239	0.0928494
209628_at	NXT2_x000D_	0.0308219	0.00538403	1.38811	0.0119977	0.0410776
218957_s_at	PAAF1_x000D_	0.0126704	0.0368252	1.38779	0.000454017	0.00581516
202946_s_at	BTBD3_x000D_	0.00369526	0.00226798	1.38732	0.0544598	0.10248
221530_s_at	BHLHE41_x000D_	0.177324	0.321432	1.38715	0.0208189	0.0575396
200744_s_at	GNB1_x000D_	0.00171493	0.00194677	1.38709	0.0308504	0.0731661
203346_s_at	MTF2_x000D_	0.00582272	0.011064	1.38709	0.120768	0.165857
217795_s_at	TMEM43_x000D_	0.00207274	0.00262768	1.38704	0.000867955	0.0086752
212311_at	SEL1L3_x000D_	0.0330701	0.0392356	1.38679	0.0252723	0.0648156
208839_s_at	CAND1_x000D_	0.00974508	0.00167288	1.38648	0.0959663	0.144795
200769_s_at	MAT2A_x000D_	0.071685	0.0793159	1.38636	0.0528058	0.100699
220206_at	ZMYM1_x000D_	0.052475	0.0456776	1.38586	0.00207034	0.0143964
209375_at	XPC_x000D_	0.00329929	0.00375558	1.3858	0.0010536	0.00968366
209277_at	TFPI2_x000D_	0.123485	0.17325	1.38545	0.115754	0.162011
212877_at	KLC1_x000D_	0.0102864	0.00310424	1.38507	0.0248741	0.0642036
219242_at	CEP63_x000D_	0.101662	0.125951	1.38495	0.001677	0.0128917
210676_x_at	RGPD4_x000D_	0.00179905	0.00183348	1.38492	0.0230876	0.0612307
209456_s_at	FBXW11_x000D_	0.0909077	0.0790887	1.38452	0.0124755	0.0421807
211379_x_at	B3GALNT1_x000D_	0.0860635	0.089912	1.38452	0.00038728	0.00533945
207896_s_at	DLEC1_x000D_	0.443855	0.577966	1.38451	0.0375838	0.0825298
214545_s_at	PROSC_x000D_	0.17678	0.323934	1.38435	0.00124889	0.0108502
221841_s_at	KLF4_x000D_	0.103941	0.0127472	1.38416	0.798138	0.47506
204849_at	TCFL5_x000D_	0.0123617	0.0971996	1.38405	0.0210764	0.0578679
203405_at	PSMG1_x000D_	0.00284987	0.00215265	1.38398	0.106776	0.154401
205004_at	NKRF_x000D_	0.0546664	0.0257371	1.38394	0.000752891	0.0079524
221588_x_at	ALDH6A1_x000D_	0.00664948	0.00643463	1.38333	0.0867352	0.135645
204507_s_at	PPP3R1_x000D_	0.0954671	0.0429919	1.38332	0.00269368	0.0167248
220083_x_at	UCHL5_x000D_	0.0630645	0.0218037	1.38328	0.000433374	0.00565805
200875_s_at	NOP56_x000D_	0.00167288	0.00170325	1.38306	0.0959087	0.144745
214091_s_at	GPX3_x000D_	0.00167288	0.00174236	1.38275	0.050677	0.0980629
215819_s_at	RHCE_x000D_	0.731474	0.768858	1.38268	4.10617e-07	0.000123079
218875_s_at	FBXO5_x000D_	0.0204855	0.0073603	1.38264	0.0180414	0.0527645
202934_at	HK2_x000D_	0.00671489	0.0119954	1.38234	0.0239172	0.0626177
209316_s_at	HBS1L_x000D_	0.00451715	0.00683339	1.38232	0.00923445	0.0349935
206488_s_at	CD36_x000D_	0.129326	0.0663608	1.38227	0.26893	0.263459
220992_s_at	TRMT1L_x000D_	0.00551373	0.0069742	1.38209	0.0140631	0.0454867
209714_s_at	CDKN3_x000D_	0.00508586	0.005266	1.38169	0.219635	0.235852
222361_at	TUBBP5_x000D_	0.0752718	0.0520021	1.38164	0.0656489	0.114581
208152_s_at	DDX21_x000D_	0.00167288	0.00167288	1.38155	0.651545	0.428637
219249_s_at	FKBP10_x000D_	0.07747	0.124876	1.38133	0.0563827	0.104592
202889_x_at	MAP7_x000D_	0.217621	0.357217	1.38128	0.000161949	0.00322409
205794_s_at	NOVA1_x000D_	0.0606544	0.0482425	1.38126	0.00828059	0.0327004
201833_at	HDAC2_x000D_	0.00203352	0.00244401	1.38108	0.00689519	0.0295503
37012_at	CAPZB_x000D_	0.0005174	0.000347827	1.38087	0.00155365	0.012312
203274_at	F8A1_x000D_	0.00876308	0.00284792	1.38052	0.242623	0.248992
216212_s_at	DKC1_x000D_	0.0310604	0.0927016	1.38039	0.00229912	0.0152872
220428_at	CD207_x000D_	0.121896	0.225738	1.38033	0.00211638	0.0145376
212160_at	RP11-700P18.1_x000D_	0.0036653	0.00562855	1.38032	0.0308474	0.0731661
208671_at	SERINC1_x000D_	0.00396639	0.00254953	1.38021	0.0593637	0.107727
218905_at	INTS8_x000D_	0.0211833	0.0123353	1.3801	0.00532422	0.0251031
202374_s_at	RAB3GAP2_x000D_	0.0154783	0.0389841	1.38005	0.00210465	0.0144831
210389_x_at	TUBD1_x000D_	0.00294608	0.00270808	1.37986	0.000786534	0.00810934
219158_s_at	NAA15_x000D_	0.0253961	0.038817	1.37975	0.0492865	0.0968478
219451_at	MSRB2_x000D_	0.0889883	0.179705	1.37974	0.000165433	0.00325775
201706_s_at	PEX19_x000D_	0.0568771	0.0541317	1.37958	0.000382628	0.00530006
213223_at	RPL28_x000D_	0.150075	0.150757	1.37954	5.62432e-05	0.00182756
209226_s_at	TNPO1_x000D_	0.00207826	0.00183348	1.37939	0.00177329	0.0132309
201313_at	ENO2_x000D_	0.0112362	0.0338615	1.37933	0.206706	0.227361
202933_s_at	YES1_x000D_	0.00188316	0.00226541	1.37928	0.0273818	0.06804
201817_at	UBE3C_x000D_	0.00656978	0.00179232	1.37911	0.000496632	0.00619431
202797_at	SACM1L_x000D_	0.0125443	0.00170325	1.37902	0.422032	0.338712
207039_at	CDKN2A_x000D_	0.146244	0.138652	1.379	0.105532	0.153324
201287_s_at	SDC1_x000D_	0.00450984	0.0058073	1.37848	0.00122217	0.0106752
200723_s_at	CAPRIN1_x000D_	0.00176909	0.00179437	1.37841	0.0760486	0.125496
201326_at	CCT6A_x000D_	0.00220443	0.00205279	1.37809	0.00167084	0.0128527
217724_at	SERBP1_x000D_	0.00444297	0.00167288	1.37787	0.0477579	0.0949494
201052_s_at	PSMF1_x000D_	0.00687433	0.00577341	1.37782	0.0139338	0.0452666
209175_at	SEC23IP_x000D_	0.00227166	0.00218567	1.3778	0.0082595	0.0326854
221308_at	FRS2_x000D_	0.379767	0.505218	1.37767	0.00894188	0.0343371
218456_at	CAPRIN2_x000D_	0.00171493	0.00167288	1.37761	0.136119	0.177971
212450_at	SECISBP2L_x000D_	0.0782994	0.00987114	1.37703	0.0103548	0.0374954
201183_s_at	CHD4_x000D_	0.00319983	0.00209659	1.37696	0.0114907	0.0399556
219303_at	RNF219_x000D_	0.0298736	0.00499704	1.37691	0.0590819	0.107613
202235_at	SLC16A1_x000D_	0.0540521	0.0405147	1.37661	0.01135	0.0396293
208674_x_at	DDOST_x000D_	0.00196443	0.00309576	1.37648	0.00156329	0.0123534
212624_s_at	CHN1_x000D_	0.166226	0.247102	1.37616	0.0545563	0.102578
221770_at	RPE_x000D_	0.0912856	0.0372997	1.3761	0.0351885	0.0793395
222001_x_at	LINC00869_x000D_	0.0919747	0.105361	1.37572	0.0198646	0.0560043
203043_at	ZBED1_x000D_	0.00456361	0.00720361	1.37569	0.00392495	0.0209653
204485_s_at	TOM1L1_x000D_	0.0381313	0.00631216	1.37562	0.139293	0.180462
212888_at	DICER1_x000D_	0.0320004	0.00284762	1.37554	0.0493162	0.096868
217799_x_at	UBE2H_x000D_	0.113217	0.124492	1.37541	0.00477026	0.0234651
218962_s_at	TMEM168_x000D_	0.0169735	0.00567489	1.3754	0.00437228	0.0223253
204369_at	PIK3CA_x000D_	0.0559779	0.00273474	1.37532	0.0171792	0.0511287
203448_s_at	RP11-311P8.2_x000D_	0.003133	0.00462572	1.37531	0.0193437	0.0551372
204822_at	TTK_x000D_	0.00179905	0.00228546	1.37523	0.0227526	0.0606711
213549_at	PDZD8_x000D_	0.0753739	0.00289086	1.37511	0.100536	0.148838
204805_s_at	H1FX_x000D_	0.00197937	0.00195498	1.375	0.0148074	0.0470821
215708_s_at	PRIM2_x000D_	0.0376493	0.045721	1.37472	0.0226853	0.0605788
203622_s_at	PNO1_x000D_	0.0353416	0.00326178	1.37467	0.0803532	0.129861
218330_s_at	NAV2_x000D_	0.00708088	0.0037492	1.37459	0.0597748	0.108141
220195_at	NA_x000D_	0.00767619	0.0250593	1.37448	0.000637195	0.00713689
213848_at	DUSP7_x000D_	0.00414635	0.00355862	1.37446	0.0011535	0.0103193
207175_at	ADIPOQ_x000D_	0.181817	0.206103	1.3743	0.139983	0.18096
210050_at	TPI1_x000D_	0.0150486	0.11868	1.37424	2.43011e-05	0.00115313
214263_x_at	POLR2C_x000D_	0.00207274	0.0033746	1.37417	1.67451e-05	0.000989261
202696_at	OXSR1_x000D_	0.00183827	0.0020688	1.37375	0.00932944	0.035173
204461_x_at	RAD1_x000D_	0.0102467	0.00464523	1.37368	0.0241788	0.0629679
210006_at	ABHD14A_x000D_	0.00530182	0.00626454	1.37367	0.00128695	0.0110589
204032_at	BCAR3_x000D_	0.00996805	0.00674311	1.37357	0.00301869	0.0179504
211084_x_at	PRKD3_x000D_	0.0260104	0.0571894	1.3734	0.00713241	0.0300225
219984_s_at	HRASLS_x000D_	0.0629694	0.161826	1.37315	7.30334e-05	0.00206335
213904_at	FRRS1L_x000D_	0.0842244	0.0712937	1.37306	0.00612313	0.0274892
214257_s_at	NA_x000D_	0.0330155	0.0120503	1.373	0.0551225	0.103266
202232_s_at	EIF3M_x000D_	0.00678006	0.0021048	1.37294	0.0810311	0.130656
202393_s_at	KLF10_x000D_	0.00278756	0.00324226	1.37291	0.165412	0.199726
206788_s_at	CBFB_x000D_	0.0215068	0.0238877	1.37233	0.14129	0.181659
217301_x_at	RBBP4_x000D_	0.00167288	0.00170325	1.37232	0.0471046	0.0940368
218158_s_at	APPL1_x000D_	0.0307072	0.0142711	1.3723	0.0352904	0.0794676
206550_s_at	NUP155_x000D_	0.0714258	0.120631	1.37229	0.0186407	0.0538243
212718_at	PAPOLA_x000D_	0.00167288	0.00167288	1.37227	0.0113945	0.0397144
208868_s_at	GABARAPL1_x000D_	0.011061	0.126169	1.37226	0.131437	0.174375
210282_at	ZMYM2_x000D_	0.0471168	0.0218736	1.37203	0.0287004	0.0700062
205548_s_at	BTG3_x000D_	0.0184229	0.0059264	1.372	0.206596	0.227285
211749_s_at	VAMP3_x000D_	0.0144985	0.00225925	1.37193	0.0641986	0.113182
205220_at	HCAR2_x000D_	0.302826	0.349321	1.37187	0.000450568	0.00578662
201968_s_at	PGM1_x000D_	0.00171493	0.00170325	1.37187	0.0220452	0.0595508
222027_at	NA_x000D_	0.0345853	0.0504739	1.37182	0.0157549	0.0488833
215124_at	ZNF550_x000D_	0.171115	0.247902	1.3717	4.33899e-05	0.00160713
201096_s_at	ARF4_x000D_	0.00183827	0.00167288	1.37139	0.0843534	0.133427
204568_at	ATG14_x000D_	0.0198867	0.00196565	1.3713	0.0123883	0.0419891
205071_x_at	XRCC4_x000D_	0.562898	0.579835	1.37128	0.000531913	0.00642621
201407_s_at	PPP1CB_x000D_	0.00530272	0.00858546	1.37122	0.00013076	0.00288246
219824_at	SLC13A4_x000D_	0.0704889	0.0547257	1.37118	0.969772	0.522878
208374_s_at	CAPZA1_x000D_	0.00183827	0.00167288	1.37115	0.0696684	0.118818
202371_at	TCEAL4_x000D_	0.00235577	0.00227209	1.37087	0.00722656	0.0302647
202019_s_at	LANCL1_x000D_	0.0513102	0.0865829	1.37079	0.000921927	0.00897963
202623_at	EAPP_x000D_	0.00276017	0.00238538	1.37072	0.0219504	0.059413
215283_at	LINC00667_x000D_	0.00637143	0.00719544	1.3705	0.0038781	0.0207969
216996_s_at	FASTKD2_x000D_	0.038364	0.00911856	1.37048	0.0113012	0.0395407
218146_at	GLT8D1_x000D_	0.00661183	0.00189423	1.37041	0.0121194	0.0413506
213150_at	HOXA10_x000D_	0.0543738	0.0649798	1.37026	0.0507309	0.0980873
213501_at	ACOX1_x000D_	0.0499121	0.0725764	1.3701	0.000446342	0.0057763
212199_at	MRFAP1L1_x000D_	0.00348498	0.00167288	1.36996	0.00550778	0.0256816
200799_at	HSPA1A_x000D_	0.00221581	0.00167288	1.36986	0.700257	0.443818
218917_s_at	ARID1A_x000D_	0.00358109	0.00354975	1.3697	0.0603556	0.108825
208821_at	SNRPB_x000D_	0.00176909	0.00179437	1.36963	0.0242001	0.0629954
210438_x_at	TROVE2_x000D_	0.00202142	0.00203737	1.36943	0.00272284	0.0168533
200993_at	IPO7_x000D_	0.00284987	0.00173363	1.36915	0.0133871	0.044097
214958_s_at	TMC6_x000D_	0.125694	0.203921	1.36901	0.00682303	0.0293796
222201_s_at	CASP8AP2_x000D_	0.0112953	0.00596438	1.36873	0.114	0.160563
201821_s_at	TIMM17A_x000D_	0.00254659	0.0031763	1.36843	0.00479639	0.023525
218812_s_at	ORAI2_x000D_	0.00774548	0.0359659	1.36809	9.6887e-07	0.000177733
218724_s_at	TGIF2_x000D_	0.0251205	0.00981239	1.36794	0.0210863	0.0578716
208761_s_at	SUMO1_x000D_	0.0106589	0.00401197	1.36753	0.107181	0.154655
208310_s_at	CCZ1_x000D_	0.00580664	0.0131516	1.36751	0.038786	0.0840721
219263_at	RNF128_x000D_	0.0666312	0.00284892	1.36748	0.904704	0.505944
217927_at	SPCS1_x000D_	0.00167288	0.00167288	1.36746	0.214245	0.232539
208802_at	SRP72_x000D_	0.037377	0.00332367	1.36721	0.002326	0.0153535
212478_at	RMND5A_x000D_	0.150713	0.29778	1.3672	0.00211217	0.014518
206224_at	CST1_x000D_	0.00197937	0.0022572	1.36688	0.152653	0.190643
219547_at	COX15_x000D_	0.00509243	0.001764	1.3668	0.00857008	0.0334965
211969_at	HSP90AA1_x000D_	0.00167288	0.00167288	1.36676	0.00159178	0.012472
209932_s_at	DUT_x000D_	0.00188032	0.00260604	1.36674	0.00279712	0.0170975
209188_x_at	DR1_x000D_	0.0026384	0.00255871	1.36674	0.00373056	0.0204346
221735_at	WDR48_x000D_	0.0161777	0.036403	1.36671	0.00698361	0.0297996
211908_x_at	NA_x000D_	0.724967	0.756568	1.36657	0.251704	0.253863
206861_s_at	CGGBP1_x000D_	0.0115225	0.00852767	1.36652	0.0176628	0.0519721
207128_s_at	ZNF223_x000D_	0.0682156	0.014929	1.36631	0.000653819	0.00724012
205093_at	PLEKHA6_x000D_	0.377925	0.574982	1.36594	0.020504	0.0571111
201129_at	SRSF7_x000D_	0.00234401	0.00167288	1.36593	0.0779513	0.12732
209308_s_at	BNIP2_x000D_	0.0188534	0.0373402	1.36548	0.000149473	0.00305605
203705_s_at	FZD7_x000D_	0.00183827	0.00167288	1.36548	0.158279	0.194663
214732_at	SP1_x000D_	0.0927724	0.132866	1.36544	0.00655558	0.0286138
205627_at	CDA_x000D_	0.564758	0.667139	1.36542	0.0142287	0.0458467
211724_x_at	MIOS_x000D_	0.00342092	0.00485456	1.36532	0.000181279	0.00341612
209096_at	UBE2V2_x000D_	0.00356909	0.00269241	1.36519	0.0325702	0.0759099
211506_s_at	CXCL8_x000D_	0.288356	0.365463	1.36509	0.469469	0.36022
203347_s_at	MTF2_x000D_	0.0226155	0.00485664	1.36491	0.0152267	0.0478897
204957_at	ORC5_x000D_	0.00678006	0.00267559	1.36486	0.0350264	0.0790906
201888_s_at	IL13RA1_x000D_	0.0241002	0.0389408	1.36484	0.00678216	0.0292676
204545_at	PEX6_x000D_	0.420876	0.509108	1.36474	0.112227	0.159065
220028_at	ACVR2B_x000D_	0.00176909	0.00190297	1.36471	0.0572764	0.105693
208820_at	PTK2_x000D_	0.0141621	0.00205677	1.36467	0.0496279	0.0970024
206242_at	TM4SF5_x000D_	0.104581	0.0786383	1.36466	0.923282	0.510767
221497_x_at	EGLN1_x000D_	0.0234462	0.0267917	1.36433	0.00669856	0.0290448
205356_at	USP13_x000D_	0.0103427	0.0120041	1.36411	0.00105049	0.00967423
221513_s_at	UTP14A_x000D_	0.0366679	0.0415146	1.36398	0.030779	0.0730701
221776_s_at	BRD7_x000D_	0.00167288	0.00170325	1.36393	0.00337264	0.0191584
218131_s_at	GATAD2A_x000D_	0.00916799	0.0114153	1.36376	0.0116276	0.0402655
204375_at	CLSTN3_x000D_	0.0420866	0.0236465	1.36362	0.0724555	0.121726
205594_at	ZNF652_x000D_	0.026665	0.00961732	1.36357	0.0573972	0.105788
214708_at	SNTB1_x000D_	0.117895	0.204288	1.36334	0.000235822	0.00396192
201634_s_at	CYB5B_x000D_	0.0662284	0.0217459	1.36312	0.00563087	0.0261011
215264_at	EMX1_x000D_	0.457094	0.691718	1.36304	0.00498713	0.0241795
220240_s_at	TMCO3_x000D_	0.061022	0.0434428	1.36276	0.0181378	0.0529284
203582_s_at	RAB4A_x000D_	0.0034267	0.00417641	1.36268	0.0843292	0.133427
210594_x_at	MPZL1_x000D_	0.0723593	0.0512049	1.36267	0.0202089	0.0565961
203376_at	CDC40_x000D_	0.0391231	0.0101548	1.36266	0.000602493	0.00693162
218224_at	ELMSAN1_x000D_	0.00167288	0.00167288	1.36255	0.0179064	0.0524474
201843_s_at	EFEMP1_x000D_	0.0536338	0.0207345	1.36215	0.971621	0.523365
207059_at	PAX9_x000D_	0.07239	0.226604	1.36198	0.00112358	0.0101573
200783_s_at	STMN1_x000D_	0.00217188	0.00344701	1.36194	0.00241878	0.0156341
204735_at	PDE4A_x000D_	0.0144519	0.0260602	1.36193	0.00588712	0.0267639
206473_at	MBTPS2_x000D_	0.181856	0.305997	1.36193	0.000248644	0.00408603
216177_at	RPL29P7_x000D_	0.0186147	0.0421606	1.36171	0.0041352	0.021562
209234_at	KIF1B_x000D_	0.0264011	0.0210018	1.36158	0.0287713	0.0701212
219802_at	PYROXD1_x000D_	0.0311812	0.0172862	1.36156	0.00966195	0.0359792
207385_at	TFDP3_x000D_	0.642459	0.669398	1.36137	0.0742524	0.123715
209228_x_at	TUSC3_x000D_	0.00193447	0.00254792	1.36126	0.0708204	0.119951
205573_s_at	SNX7_x000D_	0.00209417	0.00276671	1.36108	0.0360197	0.0803783
213134_x_at	BTG3_x000D_	0.0103431	0.00402432	1.36096	0.201765	0.22433
212984_at	ATF2_x000D_	0.0608161	0.0173024	1.36095	0.00948265	0.0355014
214985_at	EXT1_x000D_	0.0621032	0.133447	1.36092	0.000179201	0.0033932
212986_s_at	TLK2_x000D_	0.0329868	0.0311532	1.36089	0.0052179	0.0247898
213446_s_at	IQGAP1_x000D_	0.0143912	0.0153854	1.3607	0.0417675	0.0878434
204011_at	SPRY2_x000D_	0.00863023	0.0101164	1.35985	0.0445649	0.0910998
44790_s_at	KIAA0226L_x000D_	0.00849297	0.0878726	1.35972	2.36329e-05	0.0011351
200753_x_at	SRSF2_x000D_	0.00252043	0.00290092	1.35965	0.0193374	0.0551372
202581_at	HSPA1B_x000D_	0.00179905	0.002042	1.35939	0.0771619	0.126573
208669_s_at	EID1_x000D_	0.00588232	0.00351668	1.35912	0.066616	0.115665
212297_at	ATP13A3_x000D_	0.00267925	0.00228739	1.35912	0.00740013	0.0306686
201848_s_at	BNIP3_x000D_	0.00263427	0.00287743	1.35889	0.10949	0.156775
221923_s_at	NPM1_x000D_	0.00167288	0.00182475	1.35884	0.00251931	0.0160512
218568_at	AGK_x000D_	0.0728414	0.00817314	1.35856	0.0227702	0.0606905
48808_at	DHFR_x000D_	0.00332722	0.0115401	1.35855	0.0203891	0.0568848
211930_at	HNRNPA3_x000D_	0.00562034	0.00664549	1.35853	0.0385366	0.0837836
206363_at	MAF_x000D_	0.0180792	0.0513517	1.35843	0.043466	0.0899585
205977_s_at	EPHA1_x000D_	0.0407403	0.0720438	1.35818	0.0161594	0.0495714
216652_s_at	DR1_x000D_	0.00216237	0.00387525	1.35817	0.00551317	0.0256966
210854_x_at	AC136616.1_x000D_	0.00599864	0.0148898	1.35806	0.0350605	0.0791294
209171_at	ITPA_x000D_	0.0507943	0.111689	1.3579	0.00187454	0.0135798
209663_s_at	ITGA7_x000D_	0.06924	0.0766775	1.35784	0.213694	0.232175
221568_s_at	LIN7C_x000D_	0.00441024	0.0087005	1.35768	0.000312207	0.00464596
212342_at	YIPF6_x000D_	0.031654	0.0440021	1.35763	0.000108481	0.00259465
211162_x_at	SCD_x000D_	0.428381	0.398116	1.35749	0.587625	0.405517
206158_s_at	CNBP_x000D_	0.00171493	0.00167288	1.35739	0.0289507	0.0703268
203962_s_at	NEBL_x000D_	0.0348482	0.141194	1.35737	0.00309691	0.0182047
211456_x_at	MT1H_x000D_	0.0829094	0.112455	1.35734	0.0592193	0.107655
204023_at	RFC4_x000D_	0.00192595	0.001764	1.35729	0.0231226	0.0612614
208335_s_at	ACKR1_x000D_	0.545416	0.380471	1.35723	0.346942	0.302555
203961_at	NEBL_x000D_	0.0358572	0.0677306	1.35703	0.0137555	0.044862
211938_at	EIF4B_x000D_	0.00167288	0.00167288	1.35692	0.00864561	0.0336581
200698_at	KDELR2_x000D_	0.00192595	0.00167288	1.35689	0.160473	0.196172
219276_x_at	CAAP1_x000D_	0.00356909	0.00228739	1.35676	0.107266	0.154693
203775_at	SLC25A13_x000D_	0.00855629	0.00167288	1.35673	0.0896518	0.138722
220981_x_at	NXF2_x000D_	0.415901	0.566496	1.35672	0.0011747	0.0104444
213225_at	PPM1B_x000D_	0.0463769	0.00350156	1.35671	0.00622227	0.0276648
202438_x_at	IDS_x000D_	0.0651869	0.0783176	1.35663	0.359111	0.3087
217480_x_at	IGKV1OR10-1_x000D_	0.0389153	0.0863614	1.35639	0.855204	0.491712
205995_x_at	IQCB1_x000D_	0.107003	0.150615	1.35633	0.0190411	0.0545676
206854_s_at	MAP3K7_x000D_	0.00217447	0.00195551	1.3563	0.109506	0.156775
218043_s_at	AZI2_x000D_	0.00366157	0.0191832	1.35605	0.0002314	0.00391146
214221_at	ALMS1_x000D_	0.0151332	0.0232029	1.35593	0.00163791	0.0126986
214978_s_at	PPFIA4_x000D_	0.407053	0.540872	1.35592	0.0157761	0.0489117
35201_at	HNRNPL_x000D_	0.000285682	0.00065799	1.35578	2.90303e-05	0.00126359
215058_at	DENND5B_x000D_	0.103158	0.298433	1.35561	2.40788e-05	0.00114719
205770_at	GSR_x000D_	0.2365	0.300415	1.35554	0.0249126	0.0642509
208650_s_at	CD24_x000D_	0.0089177	0.00362815	1.35541	0.845708	0.488653
221952_x_at	HMGN2P3_x000D_	0.00171493	0.00185512	1.35521	0.00459284	0.0229846
203429_s_at	SUCO_x000D_	0.00212982	0.00254857	1.35513	0.0724082	0.121664
212185_x_at	MT2A_x000D_	0.00911269	0.00551419	1.35509	0.331658	0.295551
213652_at	PCSK5_x000D_	0.0728889	0.142207	1.35508	0.102589	0.150483
204424_s_at	LMO3_x000D_	0.160377	0.229226	1.35491	0.0816092	0.131092
[truncated: 20,284 more rows]

## Sheet: E - ad. vs. ped. YST, FC 4
Identifyer	SYMBOL_x000D_	Expression adult YST	Expression ped. YST	ratio	limmap	limmaq		SYMBOL_x000D_	ratio	log 2 scale
214612_x_at	MAGEA3_x000D_	0.124174	0.54849	10.7995	3.13297e-05	0.00129887		MAGEA3_x000D_	10.7995	3.43289
210467_x_at	MAGEA12_x000D_	0.0702582	0.263743	6.99501	7.78663e-05	0.00212435		MAGEA12_x000D_	6.99501	2.80633
200952_s_at	CCND2_x000D_	0.0507629	0.367162	6.52661	7.17009e-06	0.000613901		CCND2_x000D_	6.52661	2.70633
202620_s_at	PLOD2_x000D_	0.00183827	0.00237717	6.52354	4.44708e-08	4.58125e-05		PLOD2_x000D_	6.52354	2.70565
209942_x_at	MAGEA3_x000D_	0.144448	0.486665	6.3655	9.38798e-05	0.00237017		MAGEA3_x000D_	6.3655	2.67027
202619_s_at	PLOD2_x000D_	0.00171493	0.00328417	6.03806	1.12699e-08	4.58125e-05		PLOD2_x000D_	6.03806	2.59408
214603_at	MAGEA2_x000D_	0.120226	0.353028	5.83039	7.94993e-05	0.00213483		MAGEA2_x000D_	5.83039	2.54359
206104_at	ISL1_x000D_	0.0459584	0.117167	4.94018	9.55766e-05	0.00239256		ISL1_x000D_	4.94018	2.30456
215176_x_at	IGKV1-39_x000D_	0.289837	0.429819	4.83044	0.497457	0.371614		IGKV1-39_x000D_	4.83044	2.27215
200951_s_at	CCND2_x000D_	0.0431067	0.512792	4.74608	4.5925e-07	0.000123079		CCND2_x000D_	4.74608	2.24674
206893_at	SALL1_x000D_	0.00575615	0.0025504	4.48671	4.65278e-08	4.58125e-05		SALL1_x000D_	4.48671	2.16566
200953_s_at	CCND2_x000D_	0.00412484	0.0115939	4.04185	2.04759e-05	0.00106622		CCND2_x000D_	4.04185	2.01502
218353_at	RGS5_x000D_	0.0152992	0.00188602	0.233771	1.01501e-05	0.000744895		RGS5_x000D_	0.233771	-2.09683
205477_s_at	AMBP_x000D_	0.427342	0.130486	0.229367	0.00185528	0.0135252		AMBP_x000D_	0.229367	-2.12427
206268_at	LEFTY1_x000D_	0.0143416	0.00167288	0.223175	1.61116e-06	0.000250482		LEFTY1_x000D_	0.223175	-2.16375
214400_at	INSL3_x000D_	0.800993	0.684802	0.215438	0.283599	0.271325		INSL3_x000D_	0.215438	-2.21466
219534_x_at	CDKN1C_x000D_	0.425186	0.0866549	0.205113	0.000225676	0.00384222		CDKN1C_x000D_	0.205113	-2.28551
214572_s_at	INSL3_x000D_	0.292636	0.373387	0.176558	0.225111	0.239169		INSL3_x000D_	0.176558	-2.50178
211298_s_at	ALB_x000D_	0.10909	0.0280488	0.133097	0.0104319	0.0376948		ALB_x000D_	0.133097	-2.90946

## Sheet: F - DNA methylation
SYMBOL	mean DNA methylation YSTs	mean DNA methylation ECs	cvt	cvc	meant	stderrt	meanc	stderrc	SYMBOL	ratio YST vs. EC		SYMBOL	Expression YST vs. ECs, log2 scale			YST vs. EC: DNA methylation up (FC >2), gene expression down (FC >4)	YST vs. EC: DNA methylation down (FC >2), gene expression up (FC >2)				Gene Expression	DNA methylation
RAGE	4.47339	-2.23805	0.0727038	-0.3668	4.47339	0.187773	-2.23805	0.164184	RAGE	6.71144		APOA2	6.64806			BCAT1	C5			C5	4.20601	-2.66862
HPDL	1.27616	-5.39239	0.593731	-0.216316	1.27616	0.437456	-5.39239	0.233293	HPDL	6.66855		APOA2	6.20382			CD37	SFRP1			SFRP1	2.67802	-2.2857
SLC39A4	2.391	-4.1981	0.347509	-0.148589	2.391	0.479717	-4.1981	0.124758	SLC39A4	6.5891		CST1	5.89765			CD9				SCNN1A	-2.00511	2.49754
KCP	3.02464	-3.4476	0.178271	-0.507978	3.02464	0.31131	-3.4476	0.350261	KCP	6.47224		AFP	5.34357			CXCL10				CD9	-2.0233	4.48839
BIN2	4.28659	-2.04516	0.178374	-0.476001	4.28659	0.441452	-2.04516	0.1947	BIN2	6.33175		MAGEA3	4.99437			CYTIP				EVI2A	-2.02991	2.22607
PRRT1	2.77886	-3.52051	0.371765	-0.340937	2.77886	0.596451	-3.52051	0.240054	PRRT1	6.29937		CCKBR	4.96232			DND1				DND1	-2.22928	4.72277
C1orf35	3.40519	-2.82021	0.262691	-0.259104	3.40519	0.516447	-2.82021	0.146145	C1orf35	6.22541		MAGEA3	4.95833			DPPA4				GPR18	-2.25133	2.79442
TNK1	1.38424	-4.68357	0.35875	-0.358476	1.38424	0.286709	-4.68357	0.335789	TNK1	6.06781		ERBB4	4.91134			EVI2A				RNASET2	-2.25923	2.13874
RGL3	2.64174	-3.37115	0.506963	-0.333971	2.64174	0.773225	-3.37115	0.225173	RGL3	6.01289		APOB	4.74427			GPR18				HCLS1	-2.30375	2.25897
NCRNA00085	2.2668	-3.6356	0.50943	-0.212559	2.2668	0.66671	-3.6356	0.154556	NCRNA00085	5.9024		APOA1	4.48542			GPRC5A				IFI6	-2.32555	2.65287
TRABD	2.5316	-3.35493	0.405412	-0.576402	2.5316	0.592558	-3.35493	0.386757	TRABD	5.88653		CYP26A1	4.46218			HCLS1				ITK	-2.432	2.63526
RPL23	2.87636	-2.92405	0.800647	-0.334818	2.87636	1.32961	-2.92405	0.195805	RPL23	5.80041		PDZK1	4.35685			IFI6				GPRC5A	-2.46009	2.49172
CCNB1IP1	5.10772	-0.671699	0.0557634	-1.98149	5.10772	0.164443	-0.671699	0.266193	CCNB1IP1	5.77941		APOA1	4.3417			ITK				CXCL10	-2.50965	2.31116
WSB1	4.85396	-0.879994	0.131823	-0.880962	4.85396	0.369425	-0.879994	0.155048	WSB1	5.73396		CTB-96E2.2	4.32066			LY75				LY75	-2.58454	3.40604
NOTCH3	4.68789	-1.01056	0.0916917	-0.688409	4.68789	0.248169	-1.01056	0.139136	NOTCH3	5.69845		C5	4.20601			NANOG				PLAC8	-2.588	2.36377
SLC25A2	4.20621	-1.4686	0.15906	-0.77316	4.20621	0.386269	-1.4686	0.227092	SLC25A2	5.6748		COL4A6	4.07912			PLAC8				CYTIP	-2.62452	2.90496
FOXP4	1.52365	-4.14749	1.59597	-0.325738	1.52365	1.40393	-4.14749	0.270199	FOXP4	5.67113		AHSG	3.93258			POU2AF1				CD37	-2.89538	2.18259
THSD1P	1.37938	-4.25968	0.962553	-0.312798	1.37938	0.766564	-4.25968	0.266484	THSD1P	5.63906		BMP2	3.88487			RNASET2				POU2AF1	-3.22841	2.10825
PML	4.64729	-0.978656	0.18352	-0.436452	4.64729	0.492404	-0.978656	0.0854273	PML	5.62594		FLRT3	3.86003			SCNN1A				UPP1	-3.51282	2.84536
GAL3ST3	4.28935	-1.33238	0.317406	-0.332619	4.28935	0.786042	-1.33238	0.088635	GAL3ST3	5.62173		LOX	3.84931			UPP1				DPPA4	-3.52941	4.50677
HSF5	3.46494	-2.12888	0.41015	-0.561193	3.46494	0.820498	-2.12888	0.238943	HSF5	5.59382		LEPREL1	3.82467							BCAT1	-3.60324	3.1847
KLF15	5.4859	-0.0956749	0.127428	-6.79664	5.4859	0.4036	-0.0956749	0.130054	KLF15	5.58158		MAGEA12	3.7665							NANOG	-6.20809	5.11178
EVX1	2.03119	-3.5503	0.280624	-0.562636	2.03119	0.329089	-3.5503	0.399505	EVX1	5.58148		FGG	3.75812
CPA1	5.63343	0.100979	0.103581	6.47532	5.63343	0.336894	0.100979	0.130774	CPA1	5.53245		APOC3	3.7463
NNAT	4.33279	-1.16779	0.244	-1.11225	4.33279	0.610375	-1.16779	0.259774	NNAT	5.50057		RBP4	3.6626
MSX1	2.57226	-2.88136	0.302225	-0.330855	2.57226	0.448832	-2.88136	0.190662	MSX1	5.45362		BMP2	3.6459
APBA1	5.16435	-0.269768	0.0914341	-1.62641	5.16435	0.272623	-0.269768	0.0877509	APBA1	5.43412		PCDH7	3.63567
ZBTB44	2.85475	-2.57698	0.498361	-0.384236	2.85475	0.821392	-2.57698	0.198034	ZBTB44	5.43172		HMGCS2	3.59269
DDX4	4.69384	-0.725195	0.0939255	-1.13242	4.69384	0.254537	-0.725195	0.164245	DDX4	5.41904		LOX	3.58674
ALX1	2.23517	-3.17227	0.524986	-0.355966	2.23517	0.677482	-3.17227	0.225844	ALX1	5.40744		FBN2	3.5718
TMEM216	1.49023	-3.90559	0.396374	-0.215412	1.49023	0.341035	-3.90559	0.168262	TMEM216	5.39582		ISL1	3.54048
RNF39	4.79142	-0.587592	0.108145	-1.41982	4.79142	0.299166	-0.587592	0.166855	RNF39	5.37901		GATA6	3.52797
LTBP3	3.99559	-1.38152	0.0513443	-0.507862	3.99559	0.118444	-1.38152	0.140325	LTBP3	5.37712		MAGEA8	3.52278
TESSP1	5.19307	-0.182009	0.0144174	-5.29842	5.19307	0.0432264	-0.182009	0.192872	TESSP1	5.37508		TNNC1	3.49563
CHRM1	5.09543	-0.274763	0.10548	-2.62055	5.09543	0.310308	-0.274763	0.144006	CHRM1	5.3702		SOX17	3.48068
ICMT	1.69578	-3.65909	0.550207	-0.204983	1.69578	0.538685	-3.65909	0.150011	ICMT	5.35488		CER1	3.47664
REPIN1	5.30685	-0.0284082	0.21222	-18.2439	5.30685	0.650222	-0.0284082	0.103655	REPIN1	5.33526		PLXNA2	3.45969
CDGAP	5.65099	0.317726	0.117401	3.72904	5.65099	0.383031	0.317726	0.236963	CDGAP	5.33326		TF	3.42207
ASAM	2.90186	-2.36774	0.29664	-0.302036	2.90186	0.496988	-2.36774	0.143029	ASAM	5.2696		MOK	3.40387
KLF17	4.42138	-0.846065	0.0992304	-0.894441	4.42138	0.253304	-0.846065	0.151351	KLF17	5.26745		GPR37	3.38008
SNHG3-RCC1	1.77146	-3.46946	0.240876	-0.162547	1.77146	0.246357	-3.46946	0.11279	SNHG3-RCC1	5.24092		CST4	3.35843
PNPLA6	5.61859	0.411732	0.0183031	2.00744	5.61859	0.0593734	0.411732	0.165305	PNPLA6	5.20685		SALL1	3.3511
NINJ2	2.9457	-2.25879	0.239828	-0.534473	2.9457	0.407875	-2.25879	0.241453	NINJ2	5.20449		COL4A5	3.33065
C12orf5	6.03257	0.834791	0.0379943	1.31778	6.03257	0.132331	0.834791	0.220014	C12orf5	5.19778		TTN	3.23939
SBK1	3.46105	-1.67526	0.429899	-0.378917	3.46105	0.859041	-1.67526	0.126957	SBK1	5.13631		COCH	3.20214
RPL24	3.99291	-1.13163	0.354016	-0.706081	3.99291	0.816115	-1.13163	0.159804	RPL24	5.12454		KRT15	3.18642
BTBD19	4.42451	-0.693834	0.233171	-1.0505	4.42451	0.595632	-0.693834	0.145774	BTBD19	5.11834		LGR5	3.14081
GLT25D1	4.67436	-0.443071	0.0719368	-1.72024	4.67436	0.194139	-0.443071	0.152438	GLT25D1	5.11743		MAGEA2	3.09961
MIR1914	3.7498	-1.36697	0.154388	-0.744546	3.7498	0.334241	-1.36697	0.203554	MIR1914	5.11677		PTPN13	3.09829
NANOG	3.95284	-1.15894	0.180455	-0.811802	3.95284	0.411829	-1.15894	0.188165	NANOG	5.11178		FGB	3.08971
CTU1	4.71828	-0.379231	0.0817785	-3.05756	4.71828	0.222773	-0.379231	0.231904	CTU1	5.09751		NA	3.0461
ACTN3	1.41183	-3.66574	0.630226	-0.367807	1.41183	0.513708	-3.66574	0.269657	ACTN3	5.07756		HP	3.02995
LOC492303	4.70557	-0.356651	0.313664	-2.24126	4.70557	0.85215	-0.356651	0.159869	LOC492303	5.06222		GATA3	3.00994
ZNF648	2.29681	-2.75163	0.344595	-0.351546	2.29681	0.456954	-2.75163	0.193465	ZNF648	5.04843		HAS2	2.96782
CHRNB3	5.19386	0.163235	0.0170346	7.65287	5.19386	0.0510814	0.163235	0.249844	CHRNB3	5.03063		BEX1	2.9564
HORMAD1	4.13849	-0.89178	0.163776	-1.07926	4.13849	0.39132	-0.89178	0.192492	HORMAD1	5.03027		DDC	2.9548
SETBP1	2.8837	-2.13225	0.376277	-0.389328	2.8837	0.626466	-2.13225	0.166029	SETBP1	5.01595		FZD7	2.93402
MIR1237	4.32472	-0.691208	0.362172	-0.711662	4.32472	0.9043	-0.691208	0.0983814	MIR1237	5.01593		HMGA2	2.90267
PLEKHH3	3.15507	-1.85746	0.542619	-0.446589	3.15507	0.988423	-1.85746	0.165904	PLEKHH3	5.01253		AHSG	2.8748
SUMO3	3.89601	-1.11574	0.144539	-1.19875	3.89601	0.325119	-1.11574	0.267499	SUMO3	5.01175		HP	2.85999
BFAR	2.9448	-2.05901	0.170757	-0.442207	2.9448	0.290317	-2.05901	0.182101	BFAR	5.0038		CCDC81	2.83874
ACTN1	5.23447	0.246433	0.201356	6.30509	5.23447	0.608523	0.246433	0.310756	ACTN1	4.98803		FOXA2	2.81967
LOH12CR1	5.01394	0.0410811	0.0646315	24.7662	5.01394	0.187095	0.0410811	0.203485	LOH12CR1	4.97285		GPC3	2.80952
C9orf172	4.30084	-0.671137	0.293868	-0.862644	4.30084	0.729701	-0.671137	0.11579	C9orf172	4.97198		RHOBTB3	2.7851
MORC1	5.76773	0.809146	0.0219946	1.20287	5.76773	0.073242	0.809146	0.194659	MORC1	4.95858		CDH2	2.78295
PRDM14	1.13771	-3.81696	1.79295	-0.347542	1.13771	1.17771	-3.81696	0.265311	PRDM14	4.95467		TF	2.76035
MAPK4	3.89901	-1.05187	0.236113	-0.643781	3.89901	0.531512	-1.05187	0.135435	MAPK4	4.95088		CTSV	2.75233
SEMA3B	2.12892	-2.80852	0.834992	-0.400788	2.12892	1.02632	-2.80852	0.225124	SEMA3B	4.93744		IGFBP6	2.75032
PCDHGA12	1.54903	-3.38213	0.64069	-0.303845	1.54903	0.572989	-3.38213	0.205529	PCDHGA12	4.93116		TNIK	2.71341
C1orf14	4.42554	-0.503115	0.137863	-2.04219	4.42554	0.352253	-0.503115	0.205492	C1orf14	4.92865		TTR	2.71316
ZNF385A	2.82558	-2.09965	0.249584	-0.527834	2.82558	0.407159	-2.09965	0.221653	ZNF385A	4.92523		RAB17	2.70409
ZNF746	5.38134	0.456647	0.0611935	2.69176	5.38134	0.190123	0.456647	0.245837	ZNF746	4.9247		LPGAT1	2.6883
SYCP3	4.3426	-0.566121	0.173033	-0.932955	4.3426	0.43383	-0.566121	0.105633	SYCP3	4.90873		VIL1	2.6861
HUS1B	4.5619	-0.341267	0.300222	-0.965926	4.5619	0.790729	-0.341267	0.0659277	HUS1B	4.90317		CLDN18	2.67848
MOBKL2C	5.50379	0.613798	0.0878402	1.77317	5.50379	0.279122	0.613798	0.217673	MOBKL2C	4.88999		SFRP1	2.67802
PDZRN3	3.87839	-1.00453	0.106698	-0.724573	3.87839	0.238916	-1.00453	0.145571	PDZRN3	4.88292		SFRP1	2.66011
CTNND1	5.26653	0.39278	0.128489	2.23997	5.26653	0.390688	0.39278	0.175963	CTNND1	4.87375		SPOCK1	2.65509
FANCA	4.14295	-0.72288	0.0451769	-1.56146	4.14295	0.10806	-0.72288	0.225749	FANCA	4.86584		RAB25	2.6529
PDE2A	2.02869	-2.82786	0.519141	-0.350942	2.02869	0.608053	-2.82786	0.198483	PDE2A	4.85656		FZD7	2.65081
FAM46B	4.24115	-0.611366	0.144944	-0.715236	4.24115	0.354914	-0.611366	0.0874543	FAM46B	4.85251		FOXA2	2.63447
SUMO1P1	5.23271	0.381341	0.0727052	2.96426	5.23271	0.21965	0.381341	0.226078	SUMO1P1	4.85137		RHOBTB3	2.60976
LYPD1	4.12568	-0.722399	0.112073	-1.15153	4.12568	0.266954	-0.722399	0.166373	LYPD1	4.84807		GATA3	2.59517
SLC1A3	4.47226	-0.365972	0.0946071	-2.51479	4.47226	0.244281	-0.365972	0.184069	SLC1A3	4.83823		TBX3	2.59324
KIAA1549	5.751	0.931312	0.0494937	1.39228	5.751	0.164336	0.931312	0.259329	KIAA1549	4.81969		CDH2	2.58659
SPEG	4.29224	-0.519389	0.10561	-1.64084	4.29224	0.261715	-0.519389	0.170447	SPEG	4.81163		SERPINA1	2.58335
LRRC33	4.86651	0.0652341	0.0712108	8.465	4.86651	0.20008	0.0652341	0.110441	LRRC33	4.80128		ACKR3	2.57661
SPATA18	2.97207	-1.82639	0.138208	-0.554126	2.97207	0.237155	-1.82639	0.202411	SPATA18	4.79846		SLCO2A1	2.56887
MIR1204	1.58631	-3.20786	0.776981	-0.282664	1.58631	0.711603	-3.20786	0.181349	MIR1204	4.79417		FERMT2	2.56067
HN1	4.28132	-0.502943	0.140035	-1.9655	4.28132	0.346141	-0.502943	0.197707	HN1	4.78426		FBLN2	2.5327
ZBTB16	4.79112	0.0109515	0.215314	62.3554	4.79112	0.595592	0.0109515	0.136577	ZBTB16	4.78017		RNF128	2.50914
TSSK6	5.60434	0.836811	0.129602	0.8996	5.60434	0.419349	0.836811	0.150559	TSSK6	4.76752		B4GALT4	2.50455
ABHD8	5.56043	0.794272	0.066268	0.708289	5.56043	0.212741	0.794272	0.112515	ABHD8	4.76616		BAMBI	2.50146
MCM6	2.49067	-2.26822	0.110034	-0.325084	2.49067	0.158229	-2.26822	0.147472	MCM6	4.75889		DKK1	2.46673
HIPK3	6.02161	1.28345	0.0287929	0.798092	6.02161	0.100101	1.28345	0.204862	HIPK3	4.73816		ANKRD6	2.43189
LQK1	4.59561	-0.139349	0.128936	-7.74909	4.59561	0.342103	-0.139349	0.215965	LQK1	4.73496		ANKMY2	2.43135
DND1	3.9022	-0.820569	0.112637	-1.02775	3.9022	0.253765	-0.820569	0.168668	DND1	4.72277		GPSM2	2.4181
ZNF826	1.25147	-3.4686	0.918878	-0.253842	1.25147	0.663924	-3.4686	0.176095	ZNF826	4.72007		ERBB4	2.41526
HLA-DQB2	3.2098	-1.5059	0.0824122	-0.508372	3.2098	0.152725	-1.5059	0.153112	HLA-DQB2	4.7157		NRG1	2.40612
PPP4R2	3.56413	-1.1469	0.198202	-0.869119	3.56413	0.407852	-1.1469	0.199359	PPP4R2	4.71104		FGB	2.40453
EID3	2.68012	-2.02276	0.256931	-0.367452	2.68012	0.397567	-2.02276	0.148653	EID3	4.70287		CITED2	2.391
RNH1	2.67715	-2.02347	0.324033	-0.405614	2.67715	0.500843	-2.02347	0.164149	RNH1	4.70062		SLC1A1	2.38523
LOC644172	6.04787	1.34797	0.0799399	0.606719	6.04787	0.279129	1.34797	0.163568	LOC644172	4.6999		NQO1	2.38352
SLC16A8	5.18549	0.487719	0.0640327	1.29996	5.18549	0.191704	0.487719	0.126803	SLC16A8	4.69777		CKB	2.37589
FAM20B	4.50056	-0.190494	0.239069	-4.82445	4.50056	0.621198	-0.190494	0.183806	FAM20B	4.69106		VANGL1	2.36142
WDR18	4.16883	-0.515061	0.130719	-1.26439	4.16883	0.314624	-0.515061	0.130248	WDR18	4.68389		RP11-35N6.1	2.34563
CDK19	3.51056	-1.17023	0.271506	-0.573804	3.51056	0.550294	-1.17023	0.134297	CDK19	4.68079		VCAN	2.34225
COASY	4.62159	-0.0526336	0.238985	-10.5299	4.62159	0.637677	-0.0526336	0.110845	COASY	4.67422		KCNK1	2.33885
KCNAB3	3.09862	-1.57262	0.185225	-0.749685	3.09862	0.331364	-1.57262	0.235794	KCNAB3	4.67124		ALDH6A1	2.33219
MIR661	3.78958	-0.855178	0.135415	-0.965214	3.78958	0.296276	-0.855178	0.165086	MIR661	4.64475		RHOBTB3	2.30626
ABCC12	3.02682	-1.61189	0.108973	-0.509909	3.02682	0.190434	-1.61189	0.164384	ABCC12	4.63871		VCAN	2.29501
CHRNE	2.77619	-1.83616	0.219691	-0.724315	2.77619	0.352127	-1.83616	0.265992	CHRNE	4.61235		KIT	2.28093
MST1P2	6.38428	1.81403	0.0299045	0.328613	6.38428	0.110227	1.81403	0.119223	MST1P2	4.57025		LHX1	2.27081
SLC25A31	4.79482	0.253398	0.126027	1.99591	4.79482	0.34888	0.253398	0.101152	SLC25A31	4.54142		GCNT1	2.26591
KLB	4.96434	0.426085	0.0419629	1.53527	4.96434	0.120272	0.426085	0.130831	KLB	4.53825		CST2	2.2558
SEMA6C	3.11895	-1.41482	0.427979	-0.567339	3.11895	0.770674	-1.41482	0.160536	SEMA6C	4.53377		KCNJ16	2.25175
ARL5C	3.90797	-0.602927	0.226756	-1.22519	3.90797	0.511622	-0.602927	0.14774	ARL5C	4.5109		ANKRD6	2.23263
DPPA4	2.32399	-2.18279	0.362562	-0.369794	2.32399	0.486469	-2.18279	0.161436	DPPA4	4.50677		APOM	2.23123
ZNF782	1.85591	-2.65022	0.158092	-0.170987	1.85591	0.169397	-2.65022	0.0906304	ZNF782	4.50613		ENC1	2.22549
WWTR1	3.38044	-1.1158	0.0982349	-0.832761	3.38044	0.191725	-1.1158	0.185838	WWTR1	4.49624		AQP3	2.21984
ZNF425	5.91442	1.41846	0.020143	0.764754	5.91442	0.0687821	1.41846	0.216955	ZNF425	4.49596		FMO5	2.21847
BCL2L10	5.08525	0.592535	0.0306344	1.15163	5.08525	0.0899417	0.592535	0.136476	BCL2L10	4.49272		ROR2	2.20833
REM2	5.20586	0.716388	0.0360771	1.49373	5.20586	0.108434	0.716388	0.214018	REM2	4.48947		CITED2	2.19887
CD9	4.74735	0.258964	0.0991783	3.88904	4.74735	0.271836	0.258964	0.201424	CD9	4.48839		FGA	2.19535
ANKRD26P1	4.55429	0.0700373	0.0816086	14.9578	4.55429	0.214583	0.0700373	0.20952	ANKRD26P1	4.48425		SLC3A1	2.18933
KCNG1	5.59239	1.11602	0.0418954	0.907971	5.59239	0.135271	1.11602	0.202664	KCNG1	4.47636		EHHADH	2.17763
DPPA3	2.19834	-2.27697	0.650055	-0.260512	2.19834	0.825056	-2.27697	0.118636	DPPA3	4.47531		APOM	2.1692
ZNF496	5.55911	1.09253	0.0653172	0.831929	5.55911	0.209639	1.09253	0.181781	ZNF496	4.46658		AGMAT	2.1638
TBX3	3.92644	-0.539434	0.292549	-1.23838	3.92644	0.663189	-0.539434	0.133605	TBX3	4.46588		CNTNAP2	2.1611
IPP	3.75811	-0.701503	0.099164	-1.1973	3.75811	0.215161	-0.701503	0.167981	IPP	4.45962		FRZB	2.15803
TRIM60	3.41158	-1.03508	0.297022	-0.749811	3.41158	0.585037	-1.03508	0.155223	TRIM60	4.44666		FAM184A	2.15235
TMEM185B	3.89965	-0.544006	0.288256	-1.16685	3.89965	0.648998	-0.544006	0.126955	TMEM185B	4.44365		SERPINA1	2.14722
MTL5	4.69115	0.252531	0.223101	3.79113	4.69115	0.604254	0.252531	0.191475	MTL5	4.43862		APOA4	2.14553
MKI67IP	4.50305	0.0652887	0.116458	11.9088	4.50305	0.302773	0.0652887	0.155502	MKI67IP	4.43776		GATA4	2.1436
C9orf167	5.31661	0.89975	0.124987	1.13896	5.31661	0.383653	0.89975	0.204956	C9orf167	4.41686		DUSP4	2.1121
PIWIL2	3.62499	-0.787281	0.131122	-2.12238	3.62499	0.274425	-0.787281	0.334182	PIWIL2	4.41227		TSPAN12	2.10237
ZNF610	4.97009	0.557884	0.0934637	1.58563	4.97009	0.268193	0.557884	0.176919	ZNF610	4.41221		CNTNAP2	2.10064
CCKBR	4.59211	0.187628	0.0212831	4.34333	4.59211	0.056427	0.187628	0.162986	CCKBR	4.40448		CD99	2.09147
RUFY1	4.26365	-0.125734	0.0154712	-9.90786	4.26365	0.0380842	-0.125734	0.249151	RUFY1	4.38938		AGT	2.07318
ANKRD7	5.84697	1.46425	0.0519801	0.748012	5.84697	0.175472	1.46425	0.219055	ANKRD7	4.38272		FERMT2	2.07151
OOEP	3.28179	-1.09367	0.583542	-0.914763	3.28179	1.10566	-1.09367	0.20009	OOEP	4.37546		PAM	2.05593
WIBG	3.84807	-0.525653	0.0424734	-1.91363	3.84807	0.0943626	-0.525653	0.201181	WIBG	4.37373		ALCAM	2.04744
MSH5	1.3057	-3.06304	0.455764	-0.403465	1.3057	0.343575	-3.06304	0.247166	MSH5	4.36873		ENPEP	2.03357
PGAM1	3.45195	-0.915828	0.0544158	-0.738517	3.45195	0.10845	-0.915828	0.135271	PGAM1	4.36778		FGA	2.03342
MYCN	4.49229	0.126369	0.0575137	4.93625	4.49229	0.149169	0.126369	0.124758	MYCN	4.36592		VEGFA	2.02997
TBKBP1	4.38121	0.0157832	0.325752	41.715	4.38121	0.823987	0.0157832	0.131679	TBKBP1	4.36543		PPFIBP2	2.01952
DTNB	3.45852	-0.905355	0.159158	-0.966258	3.45852	0.317803	-0.905355	0.174961	DTNB	4.36388		DUSP9	2.01816
MORN3	3.09733	-1.266	0.350364	-0.71756	3.09733	0.626536	-1.266	0.181687	MORN3	4.36334		NEK2	2.01496
KIAA1161	4.65495	0.298587	0.0658675	3.15105	4.65495	0.177021	0.298587	0.188173	KIAA1161	4.35637		ABHD14A-ACY1	2.01355
CATSPER2	4.50044	0.146069	0.0964894	7.24495	4.50044	0.250711	0.146069	0.211652	CATSPER2	4.35438		TNIK	2.00477
TMEM171	1.06884	-3.28457	0.827914	-0.304755	1.06884	0.510903	-3.28457	0.200198	TMEM171	4.35342		GATA3	2.00389
TBX19	5.0615	0.70894	0.0749656	1.28634	5.0615	0.219069	0.70894	0.182388	TBX19	4.35256		ISOC1	2.00328
ZBTB40	3.63163	-0.720916	0.248545	-1.29803	3.63163	0.521131	-0.720916	0.187155	ZBTB40	4.35255		ALB	2.00089
VHL	3.14311	-1.20621	0.0396026	-0.645341	3.14311	0.0718658	-1.20621	0.155683	VHL	4.34932		IRF7	-2.00098
MAST3	6.08524	1.73743	0.0168683	0.477664	6.08524	0.0592637	1.73743	0.165982	MAST3	4.3478		CD2	-2.00182
DCUN1D2	3.69867	-0.635052	0.0749052	-1.45004	3.69867	0.159954	-0.635052	0.184171	DCUN1D2	4.33372		SP110	-2.00492
DNAJC5G	4.13859	-0.194598	0.0854883	-4.18292	4.13859	0.204267	-0.194598	0.162798	DNAJC5G	4.33319		SCNN1A	-2.00511
BRUNOL4	3.24006	-1.08034	0.428271	-0.852785	3.24006	0.801144	-1.08034	0.18426	BRUNOL4	4.32041		BTN3A2	-2.00711
KIF7	4.28292	-0.0355066	0.157198	-22.448	4.28292	0.38871	-0.0355066	0.159411	KIF7	4.31842		LAPTM5	-2.00743
RNF126P1	0.475583	-3.83938	8.71473	-0.240082	0.475583	2.39288	-3.83938	0.184353	RNF126P1	4.31496		NA	-2.00831
C14orf37	3.45648	-0.856179	0.0838259	-1.83106	3.45648	0.167283	-0.856179	0.313544	C14orf37	4.31266		PMAIP1	-2.01229
COL6A4P2	5.57778	1.26731	0.112216	0.7516	5.57778	0.361373	1.26731	0.190502	COL6A4P2	4.31047		OAS1	-2.01349
RGS22	3.72711	-0.569925	0.0700134	-1.40658	3.72711	0.150658	-0.569925	0.160329	RGS22	4.29704		RP11-553L6.5	-2.01494
EGFL8	3.8478	-0.44535	0.0446943	-1.88771	3.8478	0.0992896	-0.44535	0.168138	EGFL8	4.29315		GMFG	-2.01748
TRIM3	4.27345	0.00430759	0.18751	108.407	4.27345	0.462638	0.00430759	0.0933946	TRIM3	4.26914		CCDC109B	-2.01968
HIST1H4F	2.71503	-1.55255	0.261719	-0.588719	2.71503	0.41025	-1.55255	0.182803	HIST1H4F	4.26758		TPD52	-2.02303
CCDC83	2.19137	-2.07352	0.210602	-0.404489	2.19137	0.266452	-2.07352	0.167743	CCDC83	4.26489		CD9	-2.0233
MLL2	2.90525	-1.34861	0.147216	-0.639142	2.90525	0.246931	-1.34861	0.172391	MLL2	4.25386		GIMAP4	-2.02468
CD6	3.62147	-0.631025	0.221175	-1.88273	3.62147	0.462444	-0.631025	0.23761	CD6	4.25249		HLA-DQB1	-2.02855
MON1A	3.64827	-0.600944	0.133462	-1.6382	3.64827	0.281114	-0.600944	0.196893	MON1A	4.24921		EVI2A	-2.02991
CCDC135	4.82853	0.582072	0.278044	1.58557	4.82853	0.775119	0.582072	0.184583	CCDC135	4.24646		MNDA	-2.03116
ALS2CR11	3.95642	-0.287121	0.216706	-2.39589	3.95642	0.495009	-0.287121	0.137582	ALS2CR11	4.24354		TRAC	-2.03292
PI16	3.63461	-0.604446	0.291756	-0.957415	3.63461	0.612233	-0.604446	0.115741	PI16	4.23905		SP110	-2.05261
PIGB	2.95105	-1.28719	0.414588	-0.584658	2.95105	0.706369	-1.28719	0.150514	PIGB	4.23824		RBPMS	-2.05433
RCAN3	3.5102	-0.724089	0.226416	-0.792353	3.5102	0.458857	-0.724089	0.114747	RCAN3	4.23429		BCL2A1	-2.05692
SPACA1	2.80806	-1.41936	0.3566	-0.578792	2.80806	0.578132	-1.41936	0.164303	SPACA1	4.22742		NA	-2.06572
SYCP2	5.19758	0.976486	0.0314476	1.28689	5.19758	0.0943689	0.976486	0.251326	SYCP2	4.2211		OAS2	-2.0662
HOXB1	2.63676	-1.58229	0.276181	-0.525376	2.63676	0.42044	-1.58229	0.166259	HOXB1	4.21905		IGKV1OR2-108	-2.07631
CHST12	4.79579	0.580566	0.017851	1.97938	4.79579	0.0494269	0.580566	0.229832	CHST12	4.21522		TNFSF10	-2.08196
PODN	5.68195	1.46744	0.0236723	0.54597	5.68195	0.0776563	1.46744	0.160236	PODN	4.2145		RGCC	-2.09433
CNKSR1	4.93222	0.720227	0.134239	1.21606	4.93222	0.382263	0.720227	0.175167	CNKSR1	4.212		MT1H	-2.09576
SLC47A2	5.58655	1.37532	0.0892243	0.435722	5.58655	0.287784	1.37532	0.119851	SLC47A2	4.21123		HLA-DPA1	-2.09679
DPPA5	2.87829	-1.32661	0.660884	-0.566352	2.87829	1.09824	-1.32661	0.150265	DPPA5	4.2049		ARHGDIB	-2.10021
TMPRSS8	1.80224	-2.40264	0.560114	-0.384802	1.80224	0.582812	-2.40264	0.184908	TMPRSS8	4.20489		IGKV1-13	-2.10171
C8orf46	4.10606	-0.0966996	0.365936	-5.36857	4.10606	0.867501	-0.0966996	0.103828	C8orf46	4.20276		HLA-DQB1	-2.11089
CDX1	3.26683	-0.926882	0.420087	-0.759192	3.26683	0.792328	-0.926882	0.140736	CDX1	4.19371		CSF2RB	-2.11173
DECR2	2.32371	-1.8627	0.250559	-0.380353	2.32371	0.336148	-1.8627	0.141697	DECR2	4.18641		GPRC5B	-2.1118
HIST3H3	4.75617	0.570064	0.0971214	1.11128	4.75617	0.266693	0.570064	0.1267	HIST3H3	4.18611		MT2A	-2.11189
USP24	3.01722	-1.16707	0.169632	-0.697849	3.01722	0.295498	-1.16707	0.162887	USP24	4.18429		CSTA	-2.1122
KCNG2	4.92761	0.746762	0.209777	1.69846	4.92761	0.596806	0.746762	0.253669	KCNG2	4.18085		GZMB	-2.11922
STRA13	6.26647	2.09111	0.0245274	0.433906	6.26647	0.0887388	2.09111	0.181469	STRA13	4.17536		SRGN	-2.12427
CEBPE	4.91437	0.757928	0.164387	0.862171	4.91437	0.466418	0.757928	0.130693	CEBPE	4.15644		STAT1	-2.12577
QRICH2	5.71349	1.56275	0.0322443	0.770772	5.71349	0.106364	1.56275	0.240905	QRICH2	4.15074		RNASE6	-2.12943
PDIA3P	2.20868	-1.94039	0.13549	-0.467905	2.20868	0.172774	-1.94039	0.181583	PDIA3P	4.14907		PRNP	-2.13808
HLX	3.65044	-0.496986	0.299012	-2.29497	3.65044	0.630194	-0.496986	0.228113	HLX	4.14743		LYN	-2.13981
EIF5A2	2.46581	-1.67944	1.11033	-0.457209	2.46581	1.5807	-1.67944	0.153571	EIF5A2	4.14525		NA	-2.14513
ADCY5	6.2234	2.07985	0.0471706	0.565121	6.2234	0.169488	2.07985	0.235074	ADCY5	4.14354		GABARAPL1	-2.14703
PARP1	2.04837	-2.08877	0.125975	-0.488723	2.04837	0.148982	-2.08877	0.204167	PARP1	4.13715		MBNL1	-2.15319
PRKACG	3.25749	-0.875767	0.110727	-0.659257	3.25749	0.208245	-0.875767	0.115471	PRKACG	4.13326		IL10RA	-2.162
TIE1	4.33145	0.199253	0.126344	1.45573	4.33145	0.315955	0.199253	0.0580118	TIE1	4.1322		ETV1	-2.16931
SKIL	4.16847	0.0385467	0.0383836	18.7336	4.16847	0.0923765	0.0385467	0.144423	SKIL	4.12992		CD53	-2.17002
HSPA1A	2.72041	-1.40704	0.194355	-0.669571	2.72041	0.305259	-1.40704	0.188423	HSPA1A	4.12745		NA	-2.17275
ZNF137	4.12772	0.0020669	0.0362907	513.022	4.12772	0.0864857	0.0020669	0.212073	ZNF137	4.12565		VSIG10	-2.173
KDM6B	5.35568	1.23025	0.0362319	0.745524	5.35568	0.112033	1.23025	0.183436	KDM6B	4.12543		HLA-DPB1	-2.17461
CLK3	6.04766	1.92313	0.0207777	0.606003	6.04766	0.0725479	1.92313	0.233085	CLK3	4.12453		PRKCB	-2.17489
WISP3	5.46421	1.34005	0.0365847	0.764954	5.46421	0.115416	1.34005	0.205015	WISP3	4.12416		LEF1	-2.17726
TERC	1.6257	-2.48744	0.50019	-0.331265	1.6257	0.469476	-2.48744	0.1648	TERC	4.11313		GDF15	-2.17996
VOPP1	2.74209	-1.36989	0.135095	-0.502214	2.74209	0.213875	-1.36989	0.137595	VOPP1	4.11198		PSMB8	-2.19831
SULT1A1	1.06536	-3.04193	0.420452	-0.429402	1.06536	0.258614	-3.04193	0.261243	SULT1A1	4.10729		IGHG1	-2.19832
UBE2I	5.4079	1.30148	0.0457899	0.879637	5.4079	0.142968	1.30148	0.228967	UBE2I	4.10642		MRS2	-2.19838
TMEM184A	5.83457	1.73608	0.0767555	0.381958	5.83457	0.258558	1.73608	0.132622	TMEM184A	4.09849		NA	-2.19879
KLF12	5.36358	1.26594	0.0165752	1.10386	5.36358	0.0513279	1.26594	0.279484	KLF12	4.09763		ITGB2	-2.20453
CHORDC1	3.27266	-0.821384	0.0626957	-1.10374	3.27266	0.118462	-0.821384	0.181319	CHORDC1	4.09404		IFI27	-2.20654
ANKRD55	4.0154	-0.0760198	0.200064	-7.97599	4.0154	0.463807	-0.0760198	0.121267	ANKRD55	4.09142		PRKCB	-2.20698
ZSCAN2	3.9714	-0.118903	0.183906	-7.94675	3.9714	0.421676	-0.118903	0.188978	ZSCAN2	4.0903		HLA-DRA	-2.21083
PCBP4	5.4968	1.40821	0.0158578	0.645457	5.4968	0.0503261	1.40821	0.181788	PCBP4	4.08859		IGKC	-2.21647
ADAR	3.11258	-0.975718	0.0494341	-0.710874	3.11258	0.0888354	-0.975718	0.138722	ADAR	4.0883		KLF4	-2.21845
CNNM4	3.94803	-0.135401	0.0629936	-5.6692	3.94803	0.143588	-0.135401	0.153523	CNNM4	4.08343		RUNX3	-2.22327
GP6	3.79162	-0.290978	0.138468	-6.2973	3.79162	0.30312	-0.290978	0.366475	GP6	4.0826		ADAMDEC1	-2.22608
SPDYC	3.92223	-0.159907	0.123944	-5.8971	3.92223	0.28067	-0.159907	0.188597	SPDYC	4.08214		IFIH1	-2.22799
SHPK	4.61725	0.544667	0.158415	2.01776	4.61725	0.4223	0.544667	0.219802	SHPK	4.07259		GAL	-2.22869
ACTR3B	6.05308	1.98058	0.0198732	0.67578	6.05308	0.0694518	1.98058	0.267688	ACTR3B	4.0725		IGKC	-2.22884
SLC35A5	3.66164	-0.409282	0.0491649	-2.19893	3.66164	0.103937	-0.409282	0.179996	SLC35A5	4.07092		DND1	-2.22928
ZNF560	2.04078	-2.022	0.309374	-0.407166	2.04078	0.364519	-2.022	0.164658	ZNF560	4.06279		HLA-DRA	-2.23208
CTSF	0.773492	-3.28859	0.706078	-0.466767	0.773492	0.315317	-3.28859	0.307001	CTSF	4.06208		NA	-2.23521
ZFAND2A	6.33403	2.27597	0.0261785	0.421734	6.33403	0.0957334	2.27597	0.191971	ZFAND2A	4.05805		MBD2	-2.23658
ZFP64	5.97334	1.92035	0.0854394	0.575382	5.97334	0.294656	1.92035	0.220986	ZFP64	4.05299		CD47	-2.23963
SLC5A10	2.60183	-1.41126	0.557536	-0.437753	2.60183	0.837512	-1.41126	0.123556	SLC5A10	4.01309		BANK1	-2.24391
GPR25	2.8962	-1.11224	0.242028	-0.940674	2.8962	0.4047	-1.11224	0.20925	GPR25	4.00843		AKAP12	-2.24596
TBC1D23	2.82291	-1.18469	0.0649012	-0.675211	2.82291	0.105776	-1.18469	0.159984	TBC1D23	4.0076		GPR18	-2.25133
G6PC2	3.61267	-0.394737	0.0713676	-2.28113	3.61267	0.148857	-0.394737	0.18009	G6PC2	4.00741		PTGER4	-2.25205
SEPHS2	3.32876	-0.674883	0.18251	-1.2068	3.32876	0.350758	-0.674883	0.16289	SEPHS2	4.00364		RNASET2	-2.25923
KLF9	1.33771	-2.66096	0.431106	-0.370343	1.33771	0.332954	-2.66096	0.197093	KLF9	3.99866		NA	-2.26862
ISM1	4.14775	0.15143	0.131498	5.09612	4.14775	0.314898	0.15143	0.154341	ISM1	3.99632		STAR	-2.27349
UBXN6	4.11141	0.117382	0.08321	4.75117	4.11141	0.197518	0.117382	0.111541	UBXN6	3.99403		COTL1	-2.27996
RBM12	3.05721	-0.93641	0.184042	-0.920238	3.05721	0.324849	-0.93641	0.172344	RBM12	3.99362		IGKV1OR10-1	-2.2849
ZNF394	2.33184	-1.64804	0.35716	-0.667179	2.33184	0.48084	-1.64804	0.219908	ZNF394	3.97988		CSH1	-2.28498
IGFALS	6.01911	2.04116	0.00908185	0.477256	6.01911	0.0315607	2.04116	0.194831	IGFALS	3.97795		BIRC3	-2.28896
RUSC1	3.83809	-0.133774	0.267766	-6.63339	3.83809	0.593348	-0.133774	0.177476	RUSC1	3.97186		S100A8	-2.29069
ZNF747	5.29912	1.33385	0.114363	0.518788	5.29912	0.349888	1.33385	0.138397	ZNF747	3.96526		CR2	-2.29598
LOC641746	3.40483	-0.560085	0.0234209	-1.65346	3.40483	0.0460403	-0.560085	0.185216	LOC641746	3.96492		HCLS1	-2.30375
CSMD3	3.04023	-0.923912	0.18148	-1.274	3.04023	0.318549	-0.923912	0.235413	CSMD3	3.96415		MT1F	-2.30393
ADAT3	3.51109	-0.452191	0.269844	-1.5961	3.51109	0.547009	-0.452191	0.144348	ADAT3	3.96328		MBNL1	-2.31113
G3BP2	3.03867	-0.910933	0.036403	-0.98773	3.03867	0.0638645	-0.910933	0.179951	G3BP2	3.9496		TCL1A	-2.31395
NDUFAF1	5.17943	1.23162	0.0591472	0.87985	5.17943	0.176871	1.23162	0.216728	NDUFAF1	3.94781		MT1F	-2.31485
ARAP3	3.85673	-0.0831923	0.128222	-9.2225	3.85673	0.285509	-0.0831923	0.153448	ARAP3	3.93993		GABARAPL1	-2.31911
GTSF1	3.53514	-0.402638	0.700873	-2.45427	3.53514	1.43049	-0.402638	0.197636	GTSF1	3.93778		IFI6	-2.32555
RNF40	5.41238	1.48151	0.0701508	0.849098	5.41238	0.21921	1.48151	0.25159	RNF40	3.93087		CSH1	-2.32592
UBE2K	4.37143	0.442828	0.0609539	2.39037	4.37143	0.153838	0.442828	0.211705	UBE2K	3.9286		HLA-DPA1	-2.32926
CHST5	5.86596	1.93772	0.0567932	0.375995	5.86596	0.192342	1.93772	0.145715	CHST5	3.92824		HLA-DMA	-2.33238
GPR177	4.00596	0.0804255	0.0251933	8.23468	4.00596	0.058268	0.0804255	0.132456	GPR177	3.92553		CD79A	-2.33515
FAM60A	3.3765	-0.548581	0.0609358	-1.16369	3.3765	0.11879	-0.548581	0.127676	FAM60A	3.92509		IRF8	-2.33939
PLCB2	3.55234	-0.372722	0.224494	-2.17288	3.55234	0.460425	-0.372722	0.161976	PLCB2	3.92507		RAC2	-2.33975
TCF25	5.60976	1.68789	0.0654728	0.42037	5.60976	0.212053	1.68789	0.141908	TCF25	3.92187		CCL8	-2.34353
BRDT	1.67802	-2.242	1.43051	-0.482113	1.67802	1.38588	-2.242	0.216179	BRDT	3.92002		LAMP3	-2.34396
CENPV	3.1547	-0.759931	0.133483	-1.28454	3.1547	0.243122	-0.759931	0.195233	CENPV	3.91463		NEFL	-2.34471
TCF3	4.39892	0.485351	0.00426178	1.29874	4.39892	0.0108237	0.485351	0.126069	TCF3	3.91357		IGHV4-59	-2.36607
FECH	4.43747	0.528635	0.0996135	1.52798	4.43747	0.255207	0.528635	0.161548	FECH	3.90883		SAMSN1	-2.3746
SIK1	6.34795	2.44	0.0299445	0.47865	6.34795	0.109746	2.44	0.233581	SIK1	3.90795		RGS13	-2.3868
TMPO	3.1049	-0.799956	0.0493609	-0.887695	3.1049	0.0884851	-0.799956	0.142023	TMPO	3.90485		DNMT3B	-2.39166
ESYT3	4.35334	0.449301	0.082511	1.26843	4.35334	0.207383	0.449301	0.113981	ESYT3	3.90404		IGLC2	-2.3943
FBXO47	0.879146	-3.02072	0.801297	-0.272402	0.879146	0.406718	-3.02072	0.164571	FBXO47	3.89987		METTL7A	-2.40068
RPS6KA4	3.05541	-0.841559	0.131821	-1.48468	3.05541	0.232538	-0.841559	0.249889	RPS6KA4	3.89697		CHI3L1	-2.40163
H3F3C	3.51867	-0.376766	0.154568	-1.47004	3.51867	0.314006	-0.376766	0.110773	H3F3C	3.89544		LYN	-2.40456
SHROOM1	3.14419	-0.750289	0.586978	-1.18177	3.14419	1.06554	-0.750289	0.177334	SHROOM1	3.89448		IGKC	-2.40585
TNS3	5.18272	1.30144	0.0948677	0.737813	5.18272	0.283867	1.30144	0.192043	TNS3	3.88128		IGLC2	-2.41702
MYST2	3.23706	-0.643736	0.099423	-1.15558	3.23706	0.185814	-0.643736	0.148778	MYST2	3.8808		RSAD2	-2.4313
NR1I2	2.21203	-1.66836	0.444118	-0.657291	2.21203	0.567191	-1.66836	0.21932	NR1I2	3.88039		ITK	-2.432
C10orf125	4.0367	0.15944	0.114792	4.8634	4.0367	0.267534	0.15944	0.155084	C10orf125	3.87726		ISG20	-2.43453
C9orf41	3.56621	-0.311049	0.139501	-2.73274	3.56621	0.287226	-0.311049	0.170003	C9orf41	3.87726		CD3D	-2.43522
ALDH1L1	5.38355	1.50739	0.0480189	0.789644	5.38355	0.149252	1.50739	0.238061	ALDH1L1	3.87616		IFIT1	-2.44303
EFCAB10	6.02447	2.15097	0.0291112	0.365541	6.02447	0.101255	2.15097	0.157254	EFCAB10	3.87349		NA	-2.45008
DYSFIP1	5.64183	1.76858	0.0753439	0.542418	5.64183	0.245418	1.76858	0.191862	DYSFIP1	3.87325		HLA-DQB1	-2.45335
TBX20	2.73811	-1.13459	0.279264	-0.924906	2.73811	0.441474	-1.13459	0.209877	TBX20	3.87269		BTN3A2	-2.45636
TFB2M	2.33999	-1.53237	0.493467	-0.505702	2.33999	0.66667	-1.53237	0.154985	TFB2M	3.87236		IGHV4-59	-2.45815
WNK4	2.40948	-1.46087	0.554604	-0.802054	2.40948	0.771515	-1.46087	0.234339	WNK4	3.87035		GPRC5A	-2.46009
NKAPL	2.59808	-1.2709	0.608266	-0.814076	2.59808	0.912399	-1.2709	0.206922	NKAPL	3.86898		RARRES3	-2.46566
CHAD	4.00706	0.140017	0.297313	4.11711	4.00706	0.687828	0.140017	0.115293	CHAD	3.86704		NA	-2.47046
CNTNAP1	5.01128	1.15366	0.0682752	1.12229	5.01128	0.197538	1.15366	0.258947	CNTNAP1	3.85762		CSH1	-2.47129
ZNF589	3.48029	-0.372615	0.264585	-2.21887	3.48029	0.531643	-0.372615	0.165357	ZNF589	3.8529		ISG20	-2.4758
BHLHA15	5.40274	1.54999	0.131667	0.411575	5.40274	0.410705	1.54999	0.127588	BHLHA15	3.85275		SRGN	-2.4765
GALNT11	5.18459	1.33328	0.0221061	0.838236	5.18459	0.0661706	1.33328	0.223521	GALNT11	3.85131		NA	-2.47805
TDRD1	2.93054	-0.920695	0.519042	-1.22319	2.93054	0.878192	-0.920695	0.225237	TDRD1	3.85123		CCL5	-2.47849
FBXL7	3.99018	0.139782	0.0857885	4.64299	3.99018	0.197634	0.139782	0.129801	FBXL7	3.8504		CXCL11	-2.48576
KLK8	2.10929	-1.74104	0.0232216	-0.484434	2.10929	0.0282792	-1.74104	0.168684	KLK8	3.85033		NA	-2.48717
GFPT1	3.56018	-0.28742	0.243481	-2.71022	3.56018	0.500469	-0.28742	0.155794	GFPT1	3.8476		CD48	-2.50948
[truncated: 10,441 more rows]

## Sheet: G - microRNA YST vs. EC
SYMBOL	microRNA	microRNA upregulated in YST vs. ECs		SYMBOL	microRNA	microRNA downregulated in YST vs. ECs
[truncated: 2,731 more rows]
